# Supplementary material for: Prenatal diagnosis of complete maternal uniparental isodisomy of chromosome 4 in a fetus without congenital abnormality or inherited disease-associated variations
Source: Mol Cytogenet. 2015 Nov 4;8:85. doi: 10.1186/s13039-015-0190-z (PMC4632482; doi:10.1186/s13039-015-0190-z)
Supplement: Additional file 3:Genes located on chromosome 4. — (XLSX 415 kb) [file 13039_2015_190_MOESM3_ESM.xlsx]

## Sheet: Part A
Part A. Gene summary		1472 genes and 1 syndromes are found on 1 queries
Order	Query	# Genes	# Syndromes	Length (bp)
1	chr4:1-191154276	1472	1	191,154,276

## Sheet: Part B
B. Genes sorted by queries
1: chr4:1-191154276			191,154,276 bp
	1 syndromes are found
	Wolf-Hirschhorn Syndrome (10001...2073670). . . . . . . . . . completely overlapped
	1472 genes are found
	chr4:71,061,441-71,070,293, Ref Gene ODAM
		OMIM ID *614843:		ODONTOGENIC AMELOBLAST-ASSOCIATED PROTEIN; ODAM
		Alternative titles, symbols: APIN
	chr4:9,827,848-10,041,872, Ref Gene SLC2A9
		OMIM ID *606142:		SOLUTE CARRIER FAMILY 2 (FACILITATED GLUCOSE TRANSPORTER), MEMBER9; SLC2A9
		Alternative titles, symbols: GLUCOSE TRANSPORTER 9; GLUT9
		OMIM phenotype #612076			(associated with 1 Ref gene)
			Disorder: {Uric acid concentration, serum, QTL 2}, (3)
			Disorder: Hypouricemia, renal, 2, (3)
	chr4:100,044,832-100,065,449, Ref Gene ADH4
		OMIM ID *103740:		ALCOHOL DEHYDROGENASE 4; ADH4
		Alternative titles, symbols: ALCOHOL DEHYDROGENASE, PI ISOZYME;;ADH, CLASS II
	chr4:17,802,278-17,812,386, Ref Gene DCAF16
	chr4:144,832,667-144,833,206, Ref Gene LOC100420464
	chr4:110,594,978-110,595,277, Ref Gene HIGD1AP14
	chr4:140,222,621-140,311,935, Ref Gene NAA15
		OMIM ID *608000:		N-ALPHA-ACETYLTRANSFERASE 15, NatA AUXILIARY SUBUNIT; NAA15
		Alternative titles, symbols: NMDA RECEPTOR-REGULATED 1; NARG1;;NAT1, S. CEREVISIAE, HOMOLOG OF; NATH
	chr4:155,525,286-155,533,902, Ref Gene FGG
		OMIM ID *134850:		FIBRINOGEN, G GAMMA POLYPEPTIDE; FGG
		Alternative titles, symbols: FIBRINOGEN--GAMMA POLYPEPTIDE CHAIN
			Disorder: Dysfibrinogenemia, gamma type (3)
			Disorder: Thrombophilia, dysfibrinogenemic (3)
			Disorder: Hypofibrinogenemia, gamma type (3)
	chr4:68,631,632-68,640,172, Ref Gene TMPRSS11CP
	chr4:187,821,893-187,821,995, Ref Gene MRPS36P2
	chr4:174,340,338-174,341,361, Ref Gene RPL5P11
	chr4:165,980,120-165,981,714, Ref Gene TRIM75
	chr4:77,322,377-77,322,772, Ref Gene RPL36AP18
	chr4:68,918,916-68,995,587, Ref Gene TMPRSS11F
	chr4:1,283,642-1,333,925, Ref Gene MAEA
		OMIM ID *606801:		MACROPHAGE ERYTHROBLAST ATTACHER; MAEA
		Alternative titles, symbols: ERYTHROBLAST MACROPHAGE PROTEIN; EMP
	chr4:166,300,097-166,419,482, Ref Gene CPE
		OMIM ID *114855:		CARBOXYPEPTIDASE E; CPE
		Alternative titles, symbols: CARBOXYPEPTIDASE H
	chr4:169,926,400-169,926,494, Ref Gene RNY4P17
	chr4:89,178,761-89,205,983, Ref Gene PPM1K
		OMIM ID *611065:		PROTEIN PHOSPHATASE, PP2C DOMAIN-CONTAINING, 1K; PPM1K
		Alternative titles, symbols: PROTEIN PHOSPHATASE 2C, MITOCHONDRIAL; PP2CM;;PP2C-TYPE MITOCHONDRIAL PHOSPHATASE; PTMP;;BRANCHED-CHAIN ALPHA-KETOACID DEHYDROGENASE PHOSPHATASE; BDP
		OMIM phenotype #615135			(associated with 1 Ref gene)
			Disorder: Maple syrup urine disease, mild variant, (3)
	chr4:57,676,026-57,688,035, Ref Gene SPINK2
		OMIM ID *605753:		SERINE PROTEASE INHIBITOR, KAZAL-TYPE, 2; SPINK2
		Alternative titles, symbols: ACROSIN-TRYPSIN INHIBITOR HUSI-II
	chr4:67,296,810-67,297,239, Ref Gene RPS23P3
	chr4:25,915,528-25,931,501, Ref Gene SMIM20
	chr4:9,341,129-9,342,721, Ref Gene USP17L5
	chr4:41,746,099-41,750,987, Ref Gene PHOX2B
		OMIM ID *603851:		PAIRED-LIKE HOMEOBOX 2B; PHOX2B
		Alternative titles, symbols: PAIRED MESODERM HOMEOBOX 2B; PMX2B;;NEUROBLASTOMA PAIRED-TYPE HOMEOBOX GENE; NBPHOX
		OMIM phenotype #209880			(associated with 6 Ref genes)
		Inheritance: Autosomal dominant
			Disorder: Central hypoventilation syndrome, congenital, (3)
			Disorder: Central hypoventilation syndrome, congenital, with or without Hirschsprung disease, (3)
			Disorder: Central hypoventilation syndrome, (3)
			Disorder: Haddad syndrome, (3)
		OMIM phenotype #613013			(associated with 1 Ref gene)
			Disorder: Neuroblastoma with Hirschsprung disease, (3)
			Disorder: {Neuroblastoma, susceptibility to, 2}, (3)
	chr4:3,923,358-3,926,001, Ref Gene LOC100420818
	chr4:175,938,087-175,940,287, Ref Gene LOC100131553
	chr4:113,606,211-113,606,656, Ref Gene OSTCP4
	chr4:98,480,025-99,064,391, Ref Gene STPG2
	chr4:148,265,781-148,265,869, Ref Gene MIR548G
	chr4:133,288,924-133,289,568, Ref Gene ELL2P2
	chr4:41,222,091-41,258,744, Ref Gene UCHL1-AS1
	chr4:156,263,810-156,298,122, Ref Gene MAP9
		OMIM ID *610070:		ASTER-ASSOCIATED PROTEIN
		Alternative titles, symbols: ASAP
	chr4:38,869,354-38,947,365, Ref Gene FAM114A1
	chr4:103,998,770-104,021,024, Ref Gene BDH2
	chr4:3,968,760-3,969,387, Ref Gene ENPP7P9
	chr4:48,832,599-48,863,834, Ref Gene OCIAD1
	chr4:20,393,812-20,396,479, Ref Gene SLIT2-IT1
	chr4:78,783,805-78,873,944, Ref Gene MRPL1
		OMIM ID *611821:		MITOCHONDRIAL RIBOSOMAL PROTEIN L1; MRPL1
		Alternative titles, symbols:
	chr4:146,402,951-146,480,328, Ref Gene SMAD1
		OMIM ID *601595:		MOTHERS AGAINST DECAPENTAPLEGIC, DROSOPHILA, HOMOLOG OF, 1; SMAD1
		Alternative titles, symbols: MAD, DROSOPHILA, HOMOLOG OF;;MADH1;;SMA- AND MAD-RELATED PROTEIN 1;;MADR1;;TGF-BETA SIGNALING PROTEIN 1; BSP1
	chr4:144,917,257-144,940,498, Ref Gene GYPB
		OMIM ID +111740:		BLOOD GROUP--Ss LOCUS; SsGLYCOPHORIN B, INCLUDED; GPB, INCLUDED
		Alternative titles, symbols: GYPB, INCLUDED
			Disorder: [Blood group, Ss] (3)
		OMIM phenotype *109640			(associated with 1 Ref gene)
		OMIM phenotype #611162			(associated with 16 Ref genes)
			Disorder: {Malaria, vivax, protection against}, (3)
			Disorder: {Malaria, protection against}, (3)
			Disorder: {Malaria, severe, susceptibility to}, (3)
			Disorder: {Malaria, susceptibility to}, (3)
			Disorder: {Malaria, cerebral, susceptibility to}, (3)
			Disorder: {Malaria, severe, resistance to}, (3)
			Disorder: {Malaria, cerebral, reduced risk of}, (3)
			Disorder: [Malaria, resistance to], (3)
			Disorder: {Malaria, resistance to}, (3)
			Disorder: {Resistance to malaria due to G6PD deficiency}, (3)
	chr4:39,408,473-39,453,153, Ref Gene KLB
		OMIM ID *611135:		KLOTHO, BETA; KLB
		Alternative titles, symbols: BETA-KLOTHO; BKL
	chr4:127,027,297-127,028,078, Ref Gene LOC100419353
	chr4:11,399,988-11,431,255, Ref Gene HS3ST1
		OMIM ID *603244:		HEPARAN SULFATE D-GLUCOSAMINYL 3-O-SULFOTRANSFERASE 1; HS3ST1
		Alternative titles, symbols: 3OST;;3OST1
	chr4:143,766,690-143,769,122, Ref Gene FLJ44477
	chr4:56,461,396-56,502,465, Ref Gene NMU
		OMIM ID *605103:		NEUROMEDIN U; NMU
		Alternative titles, symbols:
	chr4:9,221,878-9,223,470, Ref Gene USP17L12
	chr4:70,253,331-70,254,030, Ref Gene LOC100422190
	chr4:56,422,686-56,458,418, Ref Gene PDCL2
		OMIM ID *611676:		PHOSDUCIN-LIKE 2; PDCL2
		Alternative titles, symbols:
	chr4:24,797,085-24,802,467, Ref Gene SOD3
		OMIM ID *185490:		SUPEROXIDE DISMUTASE 3; SOD3
		Alternative titles, symbols: SUPEROXIDE DISMUTASE, EXTRACELLULAR;;EC-SODSUPEROXIDE DISMUTASE, ELEVATED EXTRACELLULAR, INCLUDED
			Disorder: [Superoxide dismutase, elevated extracellular] (3)
	chr4:179,327,849-179,327,984, Ref Gene RNA5SP173
	chr4:36,427,988-36,428,050, Ref Gene MIR1255B1
	chr4:9,783,258-9,785,633, Ref Gene DRD5
		OMIM ID +126453:		DOPAMINE RECEPTOR D5; DRD5
		Alternative titles, symbols: DOPAMINE RECEPTOR D1B; DRD1BDYSTONIA, PRIMARY CERVICAL, INCLUDED
			Disorder: Dystonia, primary cervical (3)
		OMIM phenotype #143465			(associated with 6 Ref genes)
		Inheritance: Autosomal dominant
			Disorder: {Attention deficit-hyperactivity disorder}, (2)
			Disorder: {Attention deficit-hyperactivity disorder, susceptibility to}, (3)
			Disorder: {Attention deficit-hyperactivity disorder}, (3)
		OMIM phenotype #606798			(associated with 1 Ref gene)
			Disorder: {Blepharospasm, primary benign}, (3)
	chr4:120,217,574-120,225,600, Ref Gene C4orf3
	chr4:37,869,915-37,870,692, Ref Gene HNRNPRP3
	chr4:186,320,691-186,347,139, Ref Gene UFSP2
		OMIM ID *611482:		UFM1-SPECIFIC PEPTIDASE 2; UFSP2
		Alternative titles, symbols: UFM1-SPECIFIC PROTEASE 2;;CHROMOSOME 4 OPEN READING FRAME 20; C4ORF20
	chr4:156,927,408-156,928,332, Ref Gene FTH1P21
	chr4:144,106,070-144,143,141, Ref Gene USP38
	chr4:48,343,497-48,428,218, Ref Gene SLAIN2
		OMIM ID *610492:		SLAIN MOTIF FAMILY, MEMBER 2; SLAIN2
		Alternative titles, symbols: KIAA1458
	chr4:113,218,480-113,363,774, Ref Gene ALPK1
		OMIM ID *607347:		ALPHA-KINASE 1; ALPK1
		Alternative titles, symbols: LYMPHOCYTE ALPHA KINASE; LAK;;KIAA1527
	chr4:47,937,994-48,018,646, Ref Gene CNGA1
		OMIM ID *123825:		CYCLIC NUCLEOTIDE-GATED CHANNEL, ALPHA-1; CNGA1
		Alternative titles, symbols: CYCLIC NUCLEOTIDE-GATED CHANNEL, PHOTORECEPTOR, cGMP-GATED, 1; CNCG1;;CNCG;;RETINAL ROD cGMP-GATED CHANNEL, ALPHA SUBUNIT
		OMIM phenotype #613756			(associated with 1 Ref gene)
			Disorder: Retinitis pigmentosa 49, (3)
	chr4:83,814,605-83,822,069, Ref Gene THAP9-AS1
	chr4:41,258,898-41,270,446, Ref Gene UCHL1
		OMIM ID *191342:		UBIQUITIN CARBOXYL-TERMINAL ESTERASE L1; UCHL1
		Alternative titles, symbols: UBIQUITIN C-TERMINAL HYDROLASE, NEURON-SPECIFIC;;PGP9.5
		OMIM phenotype #613643			(associated with 1 Ref gene)
			Disorder: ?{Parkinson disease 5, susceptibility to}, (3)
		OMIM phenotype #615491			(associated with 1 Ref gene)
		Inheritance: Autosomal recessive
			Disorder: ?Neurodegeneration with optic atrophy, childhood onset, (3)
	chr4:74,852,156-74,853,907, Ref Gene PPBP
		OMIM ID *121010:		PRO-PLATELET BASIC PROTEIN; PPBP
		Alternative titles, symbols: CXC CHEMOKINE LIGAND 7; CXCL7;;SMALL INDUCIBLE CYTOKINE SUBFAMILY B, MEMBER 7; SCYB7PLATELET BASIC PROTEIN, INCLUDED; PBP, INCLUDED;;CONNECTIVE TISSUE-ACTIVATING PEPTIDE III, INCLUDED; CTAP3, INCLUDED;;BETA-THROMBOGLOBULIN, INCLUDED; TGB, INCLUDED;;THROMBOGLOBULIN, BETA-1, INCLUDED; TGB1, INCLUDED;;NEUTROPHIL-ACTIVATING PEPTIDE 2, INCLUDED; NAP2, INCLUDED;;THROMBOCIDI…
	chr4:99,877,150-99,886,107, Ref Gene FAM177A1P1
	chr4:175,204,828-175,255,506, Ref Gene CEP44
	chr4:53,457,126-53,525,502, Ref Gene USP46
		OMIM ID *612849:		UBIQUITIN-SPECIFIC PEPTIDASE 46; USP46
		Alternative titles, symbols:
	chr4:171,961,753-171,980,311, Ref Gene RP11-344G13.1
	chr4:152,024,979-152,025,043, Ref Gene SNORD73A
		OMIM ID *603568:		RNA, U73 SMALL NUCLEOLAR; RNU73
		Alternative titles, symbols: snoRNA, U73
	chr4:65,142,024-65,275,196, Ref Gene TECRL
	chr4:184,018,174-184,020,352, Ref Gene WWC2-AS2
	chr4:72,053,003-72,437,804, Ref Gene SLC4A4
		OMIM ID *603345:		SOLUTE CARRIER FAMILY 4 (SODIUM BICARBONATE COTRANSPORTER), MEMBER4; SLC4A4
		Alternative titles, symbols: SODIUM BICARBONATE COTRANSPORTER 1; NBC1;;SOLUTE CARRIER FAMILY 4 (SODIUM BICARBONATE COTRANSPORTER), MEMBER5, FORMERLY; SLC4A5, FORMERLYSODIUM BICARBONATE COTRANSPORTER, KIDNEY, INCLUDED; KNBC, INCLUDED;KNBC1, INCLUDED;;SODIUM BICARBONATE COTRANSPORTER, PANCREAS, INCLUDED; PNBC, INCLUDED;PNBC1, INCLUDED;;SODIUM BICARBONATE COTRANSPORTER, HEART, INCLUDED; HHNBC, INCLU…
		OMIM phenotype #604278			(associated with 1 Ref gene)
		Inheritance: Autosomal recessive
			Disorder: Renal tubular acidosis, proximal, with ocular abnormalities, (3)
	chr4:90,816,003-90,875,780, Ref Gene MMRN1
		OMIM ID *601456:		MULTIMERIN 1; MMRN1
		Alternative titles, symbols: MMRN;;ENDOTHELIAL CELL MULTIMERIN; ECM
	chr4:15,937,192-15,940,363, Ref Gene FGFBP1
		OMIM ID *607737:		FIBROBLAST GROWTH FACTOR-BINDING PROTEIN 1; FGFBP1
		Alternative titles, symbols: FGF-BINDING PROTEIN 1; FGFBP;;HEPARIN-BINDING GROWTH FACTOR-BINDING PROTEIN, 17-KD; HBP17;;HBGF-BINDING PROTEIN, 17-KD
	chr4:76,567,953-76,649,709, Ref Gene G3BP2
	chr4:141,204,880-141,294,546, Ref Gene RP11-425I13.3
	chr4:108,745,721-108,836,203, Ref Gene SGMS2
		OMIM ID *611574:		SPHINGOMYELIN SYNTHASE 2; SGMS2
		Alternative titles, symbols: SMS2
	chr4:184,404,503-184,405,569, Ref Gene VTI1BP2
	chr4:69,794,177-69,817,509, Ref Gene UGT2A3
	chr4:1,976,363-1,976,487, Ref Gene SCARNA22
	chr4:141,481,014-141,489,989, Ref Gene UCP1
		OMIM ID *113730:		UNCOUPLING PROTEIN 1; UCP1
		Alternative titles, symbols: UCP;;BROWN ADIPOSE TISSUE UNCOUPLING PROTEIN;;THERMOGENIN
		OMIM phenotype #601665			(associated with 16 Ref genes)
			Disorder: Obesity, severe, (3)
			Disorder: Obesity, mild, early-onset, (3)
			Disorder: {Obesity, late-onset}, (3)
			Disorder: {Obesity, early-onset, susceptibility to}, (3)
			Disorder: Obesity, autosomal dominant, (3)
			Disorder: {Obesity, variation in}, (3)
			Disorder: {Obesity, susceptibility to}, (3)
			Disorder: {Obesity}, (3)
			Disorder: {Obesity, association with}, (3)
			Disorder: {Obesity, severe, and type II diabetes}, (3)
	chr4:113,718,206-113,719,452, Ref Gene LOC100131158
	chr4:71,570,647-71,674,336, Ref Gene RUFY3
		OMIM ID *611194:		RUN AND FYVE DOMAINS-CONTAINING PROTEIN 3; RUFY3
		Alternative titles, symbols: SINGLE AXON-RELATED 1; SINGAR1;;RAP2-INTERACTING PROTEIN X; RIPX
	chr4:95,373,008-95,589,378, Ref Gene PDLIM5
		OMIM ID *605904:		PDZ AND LIM DOMAIN PROTEIN 5; PDLIM5
		Alternative titles, symbols: ENIGMA-LIKE LIM DOMAIN PROTEIN;;ENIGMA HOMOLOG; ENH
	chr4:148,653,214-148,993,927, Ref Gene ARHGAP10
		OMIM ID *609746:		RHO GTPase-ACTIVATING PROTEIN 10; ARHGAP10
		Alternative titles, symbols: GTPase-ACTIVATING PROTEIN, RHO, 10;;PSGAP;;GTPase REGULATOR ASSOCIATED WITH FOCAL ADHESION KINASE 2; GRAF2
	chr4:78,908,817-78,910,028, Ref Gene HNRNPA1P56
	chr4:25,506,619-25,508,294, Ref Gene LOC645433
	chr4:152,591,808-152,682,175, Ref Gene PET112
		OMIM ID *603645:		PET112, S. CEREVISIAE, HOMOLOG-LIKE; PET112L
		Alternative titles, symbols:
	chr4:110,476,264-110,478,060, Ref Gene CDC42P4
	chr4:165,675,283-165,724,947, Ref Gene LINC01207
	chr4:79,300,344-79,300,812, Ref Gene MINOS1P4
	chr4:138,222,158-138,222,341, Ref Gene SERF1AP1
	chr4:128,982,421-129,144,086, Ref Gene LARP1B
	chr4:140,586,922-140,661,899, Ref Gene MGST2
		OMIM ID *601733:		GLUTATHIONE S-TRANSFERASE, MICROSOMAL, 2; MGST2
		Alternative titles, symbols: GST2
	chr4:69,893,503-69,910,736, Ref Gene UGT2B26P
	chr4:39,771,381-39,773,241, Ref Gene ZBTB12P1
	chr4:186,990,309-187,006,252, Ref Gene TLR3
		OMIM ID *603029:		TOLL-LIKE RECEPTOR 3; TLR3
		Alternative titles, symbols:
			Disorder: {Herpes simplex encephalitis, susceptibility to, 2} 613002 (3)
		OMIM phenotype #609423			(associated with 14 Ref genes)
			Disorder: {HIV1 infection, resistance to}, (3)
			Disorder: {HIV/AIDS, susceptibility to}, (3)
			Disorder: {HIV-1, resistance to}, (3)
			Disorder: {HIV type 1, susceptibility to}, (3)
			Disorder: {AIDS, rapid progression to}, (3)
			Disorder: {HIV-1 viremia, susceptibility to}, (3)
			Disorder: {HIV1, resistance to}, (3)
			Disorder: {AIDS, resistance to}, (3)
			Disorder: {AIDS, slow progression to}, (3)
			Disorder: {AIDS, delayed/rapid progression to}, (3)
			Disorder: {HIV infection, resistance to}, (2)
			Disorder: {HIV-1, susceptibility to}, (3)
			Disorder: {Rapid progression to AIDS from HIV1 infection}, (3)
		OMIM phenotype #613002			(associated with 1 Ref gene)
	chr4:6,911,171-7,034,845, Ref Gene TBC1D14
		OMIM ID *614855:		TBC1 DOMAIN FAMILY, MEMBER 14; TBC1D14
		Alternative titles, symbols: KIAA1322
	chr4:120,238,405-120,243,316, Ref Gene FABP2
		OMIM ID *134640:		FATTY ACID-BINDING PROTEIN 2; FABP2
		Alternative titles, symbols: FATTY ACID-BINDING PROTEIN, INTESTINAL
	chr4:43,412,021-43,412,977, Ref Gene RPS2P21
	chr4:6,695,566-6,698,897, Ref Gene S100P
		OMIM ID *600614:		S100 CALCIUM-BINDING PROTEIN P; S100P
		Alternative titles, symbols:
	chr4:106,603,784-106,629,881, Ref Gene INTS12
		OMIM ID *611355:		INTEGRATOR COMPLEX SUBUNIT 12; INTS12
		Alternative titles, symbols: INT12
	chr4:77,870,895-77,961,307, Ref Gene SEPT11
		OMIM ID *612887:		SEPTIN 11; SEPT11
		Alternative titles, symbols:
	chr4:70,796,799-70,812,288, Ref Gene CSN1S1
		OMIM ID *115450:		CASEIN, ALPHA; CSN1
		Alternative titles, symbols: CASACASEIN, ALPHA-S1, INCLUDED
	chr4:102,251,459-102,251,571, Ref Gene MIR1255A
	chr4:38,614,322-38,666,581, Ref Gene FLJ13197
	chr4:185,859,537-185,859,594, Ref Gene MIR4455
	chr4:176,495,753-176,497,344, Ref Gene ADAM20P2
	chr4:10,296,083-10,297,170, Ref Gene LOC100422639
	chr4:130,943,742-130,944,038, Ref Gene CYCSP14
	chr4:89,442,129-89,444,952, Ref Gene PIGY
		OMIM ID *610662:		PHOSPHATIDYLINOSITOL GLYCAN, CLASS Y; PIGY
		Alternative titles, symbols:
	chr4:15,732,553-15,733,284, Ref Gene RPL10AP7
	chr4:151,503,077-151,505,845, Ref Gene MAB21L2
		OMIM ID *604357:		MAB21, C. ELEGANS, HOMOLOG-LIKE 2; MAB21L2
		Alternative titles, symbols:
	chr4:118,004,710-118,006,736, Ref Gene TRAM1L1
	chr4:100,817,405-100,867,883, Ref Gene DNAJB14
	chr4:49,504,165-49,508,042, Ref Gene ANKRD20A17P
	chr4:106,629,935-106,768,882, Ref Gene GSTCD
	chr4:70,999,321-71,012,421, Ref Gene CSN1S2BP
	chr4:148,538,539-148,556,674, Ref Gene TMEM184C
		OMIM ID *613937:		TRANSMEMBRANE PROTEIN 184C; TMEM184C
		Alternative titles, symbols: TRANSMEMBRANE PROTEIN 34; TMEM34
	chr4:77,135,193-77,204,936, Ref Gene FAM47E
	chr4:15,606,007-15,661,487, Ref Gene FBXL5
		OMIM ID *605655:		F-BOX AND LEUCINE-RICH REPEAT PROTEIN 5; FBXL5
		Alternative titles, symbols: FBL5
	chr4:76,942,269-76,944,689, Ref Gene CXCL10
		OMIM ID *147310:		CHEMOKINE, CXC MOTIF, LIGAND 10; CXCL10
		Alternative titles, symbols: SMALL INDUCIBLE CYTOKINE SUBFAMILY B, MEMBER 10; SCYB10;;INTERFERON-GAMMA-INDUCIBLE PROTEIN 10; IP10; INP10;;INTERFERON-GAMMA-INDUCED FACTOR;;MOB1, MOUSE, HOMOLOG OF
	chr4:185,719,450-185,720,200, Ref Gene SLED1
	chr4:70,383,446-70,384,097, Ref Gene UGT2A3P7
	chr4:57,371,375-57,390,149, Ref Gene ARL9
		OMIM ID *612405:		ADP-RIBOSYLATION FACTOR-LIKE 9; ARL9
		Alternative titles, symbols:
	chr4:186,421,814-186,456,712, Ref Gene PDLIM3
		OMIM ID *605889:		PDZ AND LIM DOMAIN PROTEIN 3; PDLIM3
		Alternative titles, symbols: ACTININ-ASSOCIATED LIM PROTEIN; ALP
	chr4:147,096,835-147,111,213, Ref Gene LSM6
		OMIM ID *607286:		LSM6 PROTEIN; LSM6
		Alternative titles, symbols:
	chr4:77,356,253-77,704,406, Ref Gene SHROOM3
		OMIM ID *604570:		SHROOM FAMILY MEMBER 3; SHROOM3
		Alternative titles, symbols: SHROOM, MOUSE, HOMOLOG OF; SHRM;;KIAA1481
	chr4:165,798,156-165,818,676, Ref Gene APELA
		OMIM ID *615594:		ELABELA
		Alternative titles, symbols: ELA;;LOC100506013
	chr4:6,271,577-6,304,992, Ref Gene WFS1
		OMIM ID *606201:		WFS1 GENE; WFS1
		Alternative titles, symbols: WOLFRAMIN
		OMIM phenotype #116400			(associated with 1 Ref gene)
		Inheritance: Autosomal dominant
			Disorder: ?Cataract 41, (3)
		OMIM phenotype #125853			(associated with 30 Ref genes)
		Inheritance: Autosomal dominant
			Disorder: Diabetes mellitus, noninsulin-dependent, (3)
			Disorder: {Diabetes mellitus, non-insulin-dependent, susceptibility to}, (3)
			Disorder: {Diabetes mellitus, noninsulin-dependent}, (3)
			Disorder: {Insulin resistance, susceptibility to}, (3)
			Disorder: {Diabetes mellitus, type 2, susceptiblity to}, (3)
			Disorder: {Diabetes mellitus, noninsulin-dependent, 2}, (3)
			Disorder: {Hypertension, insulin resistance-related, susceptibility to}, (3)
			Disorder: {Diabetes, susceptibility to}, 222100, (3)
			Disorder: Diabetes mellitus, type 2, (3)
			Disorder: {Diabetes mellitus, noninsulin-dependent, susceptibility to}, (3)
			Disorder: {Diabetes mellitus, type 2, susceptibility to}, (3)
			Disorder: Diabetes mellitus, type II, (3)
			Disorder: Diabetes mellitus, noninsulin-dependent, late onset, (3)
			Disorder: {Diabetes, type 2, susceptibility to}, (3)
			Disorder: {Diabetes mellitus, noninsulin-dependent, association with}, (3)
			Disorder: {Diabetes, type 2}, (3)
			Disorder: {Diabetes mellitus, type II, susceptibility to}, (3)
			Disorder: {Diabetes mellitus, noninsulin-dependent}, (2)
		OMIM phenotype #222300			(associated with 1 Ref gene)
		Inheritance: Autosomal recessive
			Disorder: Wolfram syndrome, (3)
		OMIM phenotype #600965			(associated with 1 Ref gene)
		Inheritance: Autosomal dominant
			Disorder: Deafness, autosomal dominant 6/14/38, (3)
		OMIM phenotype #614296			(associated with 1 Ref gene)
		Inheritance: Autosomal dominant
			Disorder: Wolfram-like syndrome, autosomal dominant, (3)
	chr4:187,026,054-187,093,817, Ref Gene FAM149A
	chr4:143,238,367-143,238,927, Ref Gene LSM3P4
	chr4:165,953,151-165,962,896, Ref Gene TRIM60
	chr4:69,955,190-69,978,705, Ref Gene UGT2B7
		OMIM ID *600068:		URIDINE DIPHOSPHATE GLYCOSYLTRANSFERASE 2 FAMILY, MEMBER B7; UGT2B7
		Alternative titles, symbols: UDP GLYCOSYLTRANSFERASE 2 FAMILY, MEMBER B7;;UDP GLUCURONOSYLTRANSFERASE 2 FAMILY, MEMBER B7;;URIDINE DIPHOSPHATE GLUCURONOSYLTRANSFERASE 2 FAMILY, MEMBER B9;;UDP GLUCURONOSYLTRANSFERASE 2 FAMILY, MEMBER B9; UGT2B9
	chr4:84,382,092-84,406,290, Ref Gene FAM175A
		OMIM ID *611143:		FAMILY WITH SEQUENCE SIMILARITY 175, MEMBER A; FAM175A
		Alternative titles, symbols: COILED-COIL DOMAIN-CONTAINING PROTEIN 98; CCDC98;;ABRAXAS; ABRA1
	chr4:100,485,240-100,545,154, Ref Gene MTTP
		OMIM ID *157147:		MICROSOMAL TRIGLYCERIDE TRANSFER PROTEIN, 88-KD; MTP
		Alternative titles, symbols: MTP, LARGE SUBUNIT;;MTTP
		OMIM phenotype #200100			(associated with 1 Ref gene)
		Inheritance: Autosomal recessive
			Disorder: Abetalipoproteinemia, (3)
		OMIM phenotype %605552			(associated with 2 Ref genes)
			Disorder: Abdominal obesity-metabolic syndrome (2)
			Disorder: {Metabolic syndrome, protection against}, (3)
	chr4:176,986,985-177,103,979, Ref Gene WDR17
		OMIM ID *609005:		WD REPEAT-CONTAINING PROTEIN 17; WDR17
		Alternative titles, symbols:
	chr4:159,198,910-159,199,825, Ref Gene LOC646890
	chr4:103,817,886-103,819,829, Ref Gene PABPC1P7
	chr4:68,603,093-68,621,804, Ref Gene GNRHR
		OMIM ID *138850:		GONADOTROPIN-RELEASING HORMONE RECEPTOR; GNRHR
		Alternative titles, symbols: GNRHR1;;GRHR;;LUTEINIZING HORMONE-RELEASING HORMONE RECEPTOR; LHRHR
		OMIM phenotype #146110			(associated with 1 Ref gene)
		Inheritance: Autosomal dominant
			Disorder: Hypogonadotropic hypogonadism 7 with or without anosmia, (3)
		OMIM phenotype #228300			(associated with 1 Ref gene)
		Inheritance: Autosomal recessive
			Disorder: Fertile eunuch syndrome, (3)
	chr4:69,748,019-69,750,165, Ref Gene LOC100174950
	chr4:66,535,679-66,559,104, Ref Gene RP11-807H7.1
	chr4:113,747,463-113,748,760, Ref Gene LOC100422627
	chr4:68,926,328-68,929,015, Ref Gene SYT14L
		OMIM ID *610892:		SYNAPTOTAGMIN 14-LIKE PROTEIN; SYT14L
		Alternative titles, symbols: SYTDEP;;CHR415SYT
	chr4:103,382,407-103,383,307, Ref Gene LOC100419863
	chr4:10,491,838-10,686,386, Ref Gene CLNK
		OMIM ID *611434:		CYTOKINE-DEPENDENT HEMATOPOIETIC CELL LINKER; CLNK
		Alternative titles, symbols: MAST CELL IMMUNORECEPTOR SIGNAL TRANSDUCER; MIST
	chr4:145,564,068-145,567,590, Ref Gene HHIP-AS1
	chr4:122,589,152-122,618,147, Ref Gene ANXA5
		OMIM ID *131230:		ANNEXIN A5; ANXA5
		Alternative titles, symbols: ANNEXIN V; ANX5;;ENDONEXIN II; ENX2;;PLACENTAL ANTICOAGULANT PROTEIN I;;VASCULAR ANTICOAGULANT-ALPHA;;LIPOCORTIN V;;PLACENTAL PROTEIN 4; PP4;;ANCHORIN CII
		OMIM phenotype #614391			(associated with 1 Ref gene)
		Inheritance: Autosomal dominant
			Disorder: {Pregnancy loss, recurrent, susceptibility to, 3}, (3)
	chr4:76,871,064-76,912,115, Ref Gene SDAD1
	chr4:164,014,726-164,014,780, Ref Gene MIR4454
	chr4:87,797,358-87,824,820, Ref Gene C4orf36
	chr4:101,316,498-101,439,250, Ref Gene EMCN
		OMIM ID *608350:		ENDOMUCIN; EMCN
		Alternative titles, symbols: ENDOMUCIN 2; EMCN2
	chr4:177,604,689-177,713,899, Ref Gene VEGFC
		OMIM ID *601528:		VASCULAR ENDOTHELIAL GROWTH FACTOR C; VEGFC
		Alternative titles, symbols: VASCULAR ENDOTHELIAL GROWTH FACTOR-RELATED PROTEIN; VRP
	chr4:83,351,726-83,382,245, Ref Gene ENOPH1
	chr4:39,548,917-39,640,481, Ref Gene SMIM14
	chr4:70,916,159-70,924,559, Ref Gene HTN1
		OMIM ID *142701:		HISTATIN 1; HTN1
		Alternative titles, symbols: HIS1PAROTID BASIC PROTEIN, POST-, INCLUDED;;POST-PB PROTEIN, INCLUDED; PPB, INCLUDED
	chr4:189,308,634-189,310,816, Ref Gene NARG2P1
	chr4:132,778,495-132,779,062, Ref Gene RPL7AP28
	chr4:110,769,340-110,793,471, Ref Gene LRIT3
		OMIM ID *615004:		LEUCINE-RICH REPEAT, IMMUNOGLOBULIN-LIKE, AND TRANSMEMBRANE DOMAINS-CONTAININGPROTEIN 3; LRIT3
		Alternative titles, symbols: FIGLER4
		OMIM phenotype #615058			(associated with 1 Ref gene)
		Inheritance: Autosomal recessive
			Disorder: Night blindness, congenital stationary (complete), 1F, autosomal recessive, (3)
	chr4:15,866,560-15,867,192, Ref Gene LOC100130067
	chr4:170,650,619-170,679,093, Ref Gene C4orf27
	chr4:105,807,267-105,808,112, Ref Gene RPL6P14
	chr4:77,807,198-77,812,600, Ref Gene RPL26P17
	chr4:5,016,313-5,021,197, Ref Gene CYTL1
		OMIM ID *607930:		CYTOKINE-LIKE PROTEIN 1; CYTL1
		Alternative titles, symbols: C17
	chr4:15,969,849-16,085,723, Ref Gene PROM1
		OMIM ID *604365:		PROMININ 1; PROM1
		Alternative titles, symbols: PROMININ, MOUSE, HOMOLOG-LIKE 1; PROML1;;AC133;;CD133 ANTIGEN; CD133
		OMIM phenotype #603786			(associated with 1 Ref gene)
			Disorder: Stargardt disease 4, (3)
			Disorder: Stargardt disease 4 (2)
		OMIM phenotype #608051			(associated with 1 Ref gene)
		Inheritance: Autosomal dominant
			Disorder: Macular dystrophy, retinal, 2, (3)
		OMIM phenotype #612095			(associated with 1 Ref gene)
		Inheritance: Autosomal recessive
			Disorder: Retinitis pigmentosa 41, (3)
		OMIM phenotype #612657			(associated with 1 Ref gene)
			Disorder: Cone-rod dystrophy 12, (3)
	chr4:120,116,421-120,116,846, Ref Gene MRPL42P1
	chr4:53,609,684-53,617,807, Ref Gene ERVMER34-1
	chr4:88,571,454-88,585,513, Ref Gene DMP1
		OMIM ID *600980:		DENTIN MATRIX ACIDIC PHOSPHOPROTEIN 1; DMP1
		Alternative titles, symbols:
		OMIM phenotype #241520			(associated with 1 Ref gene)
		Inheritance: Autosomal recessive
			Disorder: Hypophosphatemic rickets, AR, (3)
	chr4:56,212,388-56,239,267, Ref Gene SRD5A3
		OMIM ID *611715:		STEROID 5-ALPHA-REDUCTASE 3; SRD5A3
		Alternative titles, symbols: STEROID 5-ALPHA-REDUCTASE 2-LIKE 1; SRD5A2L1;;SRD5A2L;;POLYPRENOL REDUCTASE
		OMIM phenotype #612379			(associated with 1 Ref gene)
		Inheritance: Autosomal recessive
			Disorder: Congenital disorder of glycosylation, type Iq, (3)
		OMIM phenotype #612713			(associated with 1 Ref gene)
		Inheritance: Autosomal recessive
			Disorder: Kahrizi syndrome, (3)
	chr4:185,175,688-185,176,474, Ref Gene RPL6P16
	chr4:6,709,428-6,711,606, Ref Gene MRFAP1L1
	chr4:49,018,285-49,019,196, Ref Gene TPI1P4
	chr4:69,492,562-69,494,626, Ref Gene LOC728807
	chr4:16,228,286-16,259,810, Ref Gene TAPT1-AS1
	chr4:7,194,374-7,744,564, Ref Gene SORCS2
		OMIM ID *606284:		SORCS RECEPTOR 2; SORCS2
		Alternative titles, symbols: KIAA1329
	chr4:33,969,769-33,970,189, Ref Gene RPL31P31
	chr4:170,087,405-170,088,297, Ref Gene RPL6P12
	chr4:77,968,308-77,998,719, Ref Gene CCNI
	chr4:174,554,882-174,555,534, Ref Gene RANP6
	chr4:68,566,996-68,588,223, Ref Gene UBA6-AS1
	chr4:49,590,793-49,591,546, Ref Gene SNX18P25
	chr4:141,364,529-141,419,531, Ref Gene LOC152586
		OMIM ID *610310:		LOC152586 GENE
		Alternative titles, symbols: LOC152586
	chr4:19,815,356-19,815,892, Ref Gene RPL21P46
	chr4:14,507,488-14,508,103, Ref Gene MTND2P31
	chr4:89,647,105-90,032,549, Ref Gene FAM13A
		OMIM ID *613299:		FAMILY WITH SEQUENCE SIMILARITY 13, MEMBER A; FAM13A
		Alternative titles, symbols: FAM13A1;;KIAA0914
	chr4:42,473,792-42,474,410, Ref Gene RPS7P7
	chr4:94,741,322-94,741,431, Ref Gene RNA5SP164
	chr4:80,748,625-80,784,401, Ref Gene PCAT4
		OMIM ID *609717:		PROSTATE CANCER-ASSOCIATED TRANSCRIPT 4; PCAT4
		Alternative titles, symbols: GENE DIFFERENTIALLY EXPRESSED IN PROSTATE; GDEP
	chr4:170,981,373-171,012,823, Ref Gene AADAT
		OMIM ID *611754:		ALPHA-AMINOADIPATE AMINOTRANSFERASE; AADAT
		Alternative titles, symbols: KYNURENINE AMINOTRANSFERASE II; KAT2
	chr4:83,956,239-83,996,971, Ref Gene COPS4
	chr4:106,816,588-106,892,828, Ref Gene NPNT
		OMIM ID *610306:		NEPHRONECTIN; NPNT
		Alternative titles, symbols: PREOSTEOBLAST EGF-LIKE REPEAT PROTEIN WITH MAM DOMAIN; POEM
	chr4:164,265,062-164,273,540, Ref Gene NPY5R
		OMIM ID *602001:		NEUROPEPTIDE Y RECEPTOR Y5; NPY5R
		Alternative titles, symbols:
	chr4:108,534,822-108,641,419, Ref Gene PAPSS1
		OMIM ID *603262:		3-PRIME-@PHOSPHOADENOSINE 5-PRIME-PHOSPHOSULFATE SYNTHASE 1; PAPSS1
		Alternative titles, symbols: PHOSPHOADENOSINE-PHOSPHOSULFATE SYNTHETASE 1;;PAPS SYNTHASE 1;;PAPS SYNTHETASE 1;;ATP SULFURYLASE/ADENOSINE 5-PRIME PHOSPHOSULFATE KINASE 1; ATPSK1;;ATP SULFURYLASE/APS KINASE 1;;SK1
	chr4:81,256,861-81,884,910, Ref Gene C4orf22
	chr4:189,012,427-189,030,416, Ref Gene TRIML2
	chr4:13,570,362-13,629,334, Ref Gene BOD1L1
	chr4:165,109,536-165,111,485, Ref Gene LOC100288073
	chr4:99,799,607-99,851,786, Ref Gene EIF4E
		OMIM ID *133440:		EUKARYOTIC TRANSLATION INITIATION FACTOR 4E; EIF4E
		Alternative titles, symbols: EUKARYOTIC TRANSLATION INITIATION FACTOR 4E FAMILY, MEMBER 1; EIF4E1;;EIF4E FAMILY, MEMBER 1;;EIF4E-LIKE 1; EIF4EL1;;MESSENGER RNA CAP-BINDING PROTEIN EIF4E
		OMIM phenotype #615091			(associated with 1 Ref gene)
			Disorder: {Autism, susceptibility to, 19}, (3)
	chr4:68,919,226-68,938,951, Ref Gene LOC550113
	chr4:95,290,922-95,291,351, Ref Gene RPL35AP11
	chr4:160,049,957-160,050,043, Ref Gene MIR3688-2
	chr4:1,723,217-1,746,905, Ref Gene TACC3
		OMIM ID *605303:		TRANSFORMING, ACIDIC, COILED-COIL-CONTAINING PROTEIN 3; TACC3TACC3/FGFR3 FUSION GENE, INCLUDED
		Alternative titles, symbols:
		OMIM phenotype #109800			(associated with 5 Ref genes)
		Inheritance: Autosomal dominant
			Disorder: {?Bladder cancer susceptibility}, (2)
			Disorder: Bladder cancer, somatic, (3)
			Disorder: {Bladder cancer, somatic}, (3)
	chr4:165,938,041-165,938,655, Ref Gene LOC100420386
	chr4:153,717,076-153,718,039, Ref Gene LOC100421721
	chr4:469,386-470,893, Ref Gene LOC100533735
	chr4:166,974,339-166,974,439, Ref Gene RNA5SP170
	chr4:9,485,250-9,486,477, Ref Gene OR7E85P
	chr4:113,739,239-114,304,896, Ref Gene ANK2
		OMIM ID *106410:		ANKYRIN 2; ANK2
		Alternative titles, symbols: ANKYRIN, NONERYTHROID;;ANKYRIN, BRAIN;;ANKYRIN, NEURONAL;;ANKYRIN-B
		OMIM phenotype #600919			(associated with 1 Ref gene)
		Inheritance: Autosomal dominant
			Disorder: Long QT syndrome 4, (3)
			Disorder: Cardiac arrhythmia, ankyrin-B-related, (3)
	chr4:44,175,920-44,450,824, Ref Gene KCTD8
	chr4:71,554,196-71,556,268, Ref Gene UTP3
		OMIM ID *611614:		UTP3, S. CEREVISIAE, HOMOLOG OF; UTP3
		Alternative titles, symbols: CHARGED AMINO ACID-RICH LEUCINE ZIPPER 1; CRL1; CRLZ1
	chr4:2,073,645-2,243,848, Ref Gene POLN
		OMIM ID *610887:		POLYMERASE, DNA, NU; POLN
		Alternative titles, symbols: DNA POLYMERASE N;;POL4P
	chr4:87,870,690-87,871,257, Ref Gene TECRP1
	chr4:74,919,755-74,921,116, Ref Gene PPBPP2
		OMIM ID *611591:		PRO-PLATELET BASIC PROTEIN-LIKE 2; PPBPL2
		Alternative titles, symbols: DNA-BINDING PROTEIN AMPLIFYING EXPRESSION OF SURFACTANT PROTEIN B
	chr4:65,475,152-65,476,799, Ref Gene MTND5P13
	chr4:65,296,586-65,299,152, Ref Gene LOC391657
	chr4:144,346,129-144,347,137, Ref Gene RPSAP36
	chr4:106,067,032-106,200,960, Ref Gene TET2
		OMIM ID *612839:		TET ONCOGENE FAMILY, MEMBER 2; TET2
		Alternative titles, symbols: KIAA1546
		OMIM phenotype #614286			(associated with 4 Ref genes)
			Disorder: Myelodysplastic syndrome, somatic, (3)
			Disorder: {Myelodysplastic syndrome, susceptibility to}, (3)
	chr4:25,235,653-25,280,831, Ref Gene PI4K2B
		OMIM ID *612101:		PHOSPHATIDYLINOSITOL 4-KINASE, TYPE 2, BETA; PI4K2B
		Alternative titles, symbols: PHOSPHATIDYLINOSITOL 4-KINASE, TYPE II, BETA;;PI4KII-BETA
	chr4:129,076,544-129,077,356, Ref Gene FOSL1P1
	chr4:144,792,019-144,826,716, Ref Gene GYPE
		OMIM ID *138590:		GLYCOPHORIN E; GYPE
		Alternative titles, symbols: GPE
	chr4:100,432,161-100,463,460, Ref Gene C4orf17
	chr4:114,135,094-114,135,583, Ref Gene RPS26P25
	chr4:110,409,854-110,409,951, Ref Gene MIR576
	chr4:22,388,997-22,517,677, Ref Gene GPR125
		OMIM ID *612303:		G PROTEIN-COUPLED RECEPTOR 125; GPR125
		Alternative titles, symbols:
	chr4:10,117,380-10,117,508, Ref Gene RNA5SP155
	chr4:6,322,305-6,565,327, Ref Gene PPP2R2C
		OMIM ID *605997:		PROTEIN PHOSPHATASE 2, REGULATORY SUBUNIT B, GAMMA ISOFORM; PPP2R2C
		Alternative titles, symbols: PROTEIN PHOSPHATASE 2A, REGULATORY SUBUNIT B, GAMMA ISOFORM;;PR52;;B55-GAMMA
	chr4:185,764,450-185,776,806, Ref Gene RP11-701P16.5
	chr4:113,434,672-113,437,328, Ref Gene NEUROG2
		OMIM ID *606624:		NEUROGENIN 2; NEUROG2
		Alternative titles, symbols: NGN2;;ATOH4
	chr4:88,343,728-88,380,606, Ref Gene NUDT9
		OMIM ID *606022:		NUCLEOSIDE DIPHOSPHATE-LINKED MOIETY X MOTIF 9; NUDT9
		Alternative titles, symbols: NUDIX MOTIF 9
	chr4:141,028,994-141,037,153, Ref Gene LOC100128457
	chr4:17,844,839-18,023,483, Ref Gene LCORL
		OMIM ID *611799:		LIGAND-DEPENDENT NUCLEAR RECEPTOR COREPRESSOR-LIKE PROTEIN; LCORL
		Alternative titles, symbols: LCOR-LIKE PROTEIN;;MBLK1-RELATED PROTEIN 1; MLR1
	chr4:156,094,924-156,138,248, Ref Gene NPY2R
		OMIM ID *162642:		NEUROPEPTIDE Y RECEPTOR Y2; NPY2R
		Alternative titles, symbols:
	chr4:171,139,473-171,151,532, Ref Gene LOC100131470
	chr4:121,263,135-121,266,015, Ref Gene SAR1AP3
	chr4:117,519,317-117,520,764, Ref Gene ACTN4P1
	chr4:100,799,495-100,815,703, Ref Gene LAMTOR3
		OMIM ID *603296:		LATE ENDOSOMAL/LYSOSOMAL ADAPTOR, MITOGEN-ACTIVATED PROTEIN KINASEAND MAMMALIAN TARGET OF RAPAMYCIN ACTIVATOR 3; LAMTOR3
		Alternative titles, symbols: LATE ENDOSOMAL/LYSOSOMAL ADAPTOR, MAPK AND MTOR ACTIVATOR 3;;MEK PARTNER 1; MP1;;MAPBP;;MITOGEN-ACTIVATED PROTEIN KINASE KINASE 1-INTERACTING PROTEIN 1, FORMERLY;MAP2K1IP1, FORMERLY
	chr4:70,657,591-70,679,590, Ref Gene SULT1D1P
	chr4:46,037,786-46,126,082, Ref Gene GABRG1
		OMIM ID *137166:		GAMMA-AMINOBUTYRIC ACID RECEPTOR, GAMMA-1; GABRG1
		Alternative titles, symbols: GABA-A RECEPTOR, GAMMA-1 POLYPEPTIDE
	chr4:69,166,040-69,168,177, Ref Gene LOC100422188
	chr4:44,624,354-44,653,658, Ref Gene YIPF7
	chr4:182,826,945-182,827,620, Ref Gene LOC100128118
	chr4:144,681,686-144,683,238, Ref Gene LOC100419356
	chr4:151,343,803-151,344,794, Ref Gene LOC100419161
	chr4:103,649,679-103,651,404, Ref Gene KRT8P46
	chr4:78,978,724-79,465,423, Ref Gene FRAS1
		OMIM ID *607830:		FRAS1 GENE; FRAS1
		Alternative titles, symbols: FRAS1;;KIAA1500
		OMIM phenotype #219000			(associated with 3 Ref genes)
		Inheritance: Autosomal recessive
			Disorder: Fraser syndrome, (3)
	chr4:40,812,044-41,218,731, Ref Gene APBB2
		OMIM ID *602710:		AMYLOID BETA A4 PRECURSOR PROTEIN-BINDING, FAMILY B, MEMBER 2; APBB2
		Alternative titles, symbols: FE65-LIKE 1; FE65L1
		OMIM phenotype #104300			(associated with 16 Ref genes)
		Inheritance: Autosomal dominant
			Disorder: {Alzheimer disease 9, late onset, susceptibility to}, (2)
			Disorder: {Alzheimer disease, late-onset}, (3)
			Disorder: Alzheimer disease 8, (2)
			Disorder: Alzheimer disease 1, familial, (3)
			Disorder: {Alzheimer disease, susceptibility to}, (3)
			Disorder: Alzheimer disease-10, (2)
			Disorder: {Alzheimer disease, pathogenesis, association with}, (3)
			Disorder: Alzheimer disease 6, (2)
			Disorder: {Alzheimer disease, late-onset, susceptibility to}, (3)
			Disorder: Alzheimer disease-5, (2)
	chr4:165,646,685-165,648,813, Ref Gene LOC100133261
	chr4:113,709,180-113,710,056, Ref Gene RPL7AP30
	chr4:88,529,681-88,538,025, Ref Gene DSPP
		OMIM ID *125485:		DENTIN SIALOPHOSPHOPROTEIN; DSPPDENTIN PHOSPHOPROTEIN, INCLUDED; DPP, INCLUDED
		Alternative titles, symbols: DENTIN PHOSPHOPHORYN, INCLUDED;;DENTIN SIALOPROTEIN, INCLUDED; DSP, INCLUDED
		OMIM phenotype #125420			(associated with 1 Ref gene)
		Inheritance: Autosomal dominant
			Disorder: Dentin dysplasia, type II, (3)
		OMIM phenotype #125490			(associated with 1 Ref gene)
		Inheritance: Autosomal dominant
			Disorder: Dentinogenesis imperfecta, Shields type II, (3)
		OMIM phenotype #125500			(associated with 1 Ref gene)
		Inheritance: Autosomal dominant
			Disorder: Dentinogenesis imperfecta, Shields type III, (3)
		OMIM phenotype #605594			(associated with 1 Ref gene)
		Inheritance: Autosomal dominant
			Disorder: Deafness, autosomal dominant 36, with dentinogenesis, (3)
	chr4:74,846,542-74,847,841, Ref Gene PF4
		OMIM ID *173460:		PLATELET FACTOR 4; PF4
		Alternative titles, symbols: SMALL INDUCIBLE CYTOKINE SUBFAMILY B, MEMBER 4; SCYB4;;CHEMOKINE, CXC MOTIF, LIGAND 4; CXCL4
	chr4:78,885,094-78,885,684, Ref Gene HMGB1P44
	chr4:48,887,405-48,908,815, Ref Gene OCIAD2
	chr4:1,093,832-1,095,490, Ref Gene LOC100421802
	chr4:68,904,134-68,908,238, Ref Gene GCOM2
		OMIM ID *608311:		GLUTAMATE RECEPTOR, IONOTROPIC, N-METHYL D-ASPARTATE-LIKE 1B; GRINL1B
		Alternative titles, symbols:
	chr4:58,969,313-58,969,795, Ref Gene SRIP1
	chr4:91,048,684-92,523,370, Ref Gene CCSER1
	chr4:156,376,199-156,377,563, Ref Gene MTND4P8
	chr4:103,583,738-103,584,273, Ref Gene RPL21P49
	chr4:78,137,572-78,138,019, Ref Gene FTLP9
	chr4:83,322,731-83,323,751, Ref Gene IGBP1P4
	chr4:120,314,018-120,316,225, Ref Gene GK6P
	chr4:9,557,789-9,557,937, Ref Gene MIR548I2
	chr4:181,494,620-181,495,180, Ref Gene LOC100288337
	chr4:76,501,704-76,555,721, Ref Gene CDKL2
		OMIM ID *603442:		CYCLIN-DEPENDENT KINASE-LIKE 2; CDKL2
		Alternative titles, symbols: KKIAMRE;;p56
	chr4:123,653,857-123,666,098, Ref Gene BBS12
		OMIM ID *610683:		BBS12 GENE; BBS12
		Alternative titles, symbols: FLJ35630;;C4ORF24
		OMIM phenotype #209900			(associated with 17 Ref genes)
		Inheritance: Autosomal recessive
			Disorder: Bardet-Biedl syndrome 8, (3)
			Disorder: Bardet-Biedl syndrome 1, (3)
			Disorder: Bardet-Biedl syndrome 11, (3)
			Disorder: Bardet-Biedl syndrome 15, (3)
			Disorder: Bardet-Biedl syndrome 12, (3)
			Disorder: Bardet-Biedl syndrome 7, (3)
			Disorder: Bardet-Biedl syndrome 9, (3)
			Disorder: Bardet-Biedl syndrome 14, (3)
			Disorder: Bardet-Biedl syndrome 6, (3)
			Disorder: Bardet-Biedl syndrome 10, (3)
			Disorder: {Bardet-Biedl syndrome 14, modifier of}, (3)
			Disorder: Bardet-Biedl syndrome 4, (3)
			Disorder: Bardet-Biedl syndrome 5, (3)
			Disorder: {Bardet-Biedl syndrome 1, modifier of}, (3)
			Disorder: {Bardet-Biedl syndrome, modifier of}, (3)
			Disorder: Bardet-Biedl syndrome 13, (3)
			Disorder: Bardet-Biedl syndrome 3, (3)
			Disorder: Bardet-Biedl syndrome 2, (3)
	chr4:69,861,057-69,863,429, Ref Gene LOC642381
	chr4:122,249,797-122,302,181, Ref Gene QRFPR
		OMIM ID *606925:		G PROTEIN-COUPLED RECEPTOR 103; GPR103
		Alternative titles, symbols: SP9155;;AQ27
	chr4:74,713,503-74,714,770, Ref Gene PPBPP1
		OMIM ID *188035:		PRO-PLATELET BASIC PROTEIN-LIKE 1; PPBPL1
		Alternative titles, symbols: THROMBOGLOBULIN, BETA-2; TGB2
	chr4:70,274,546-70,288,993, Ref Gene UGT2B24P
	chr4:3,314,148-3,314,656, Ref Gene LOC100286945
	chr4:2,420,701-2,464,690, Ref Gene RP11-503N18.1
	chr4:155,504,280-155,511,897, Ref Gene FGA
		OMIM ID +134820:		FIBRINOGEN, A ALPHA POLYPEPTIDE; FGA
		Alternative titles, symbols: FIBRINOGEN--ALPHA POLYPEPTIDE CHAINDYSFIBRINOGENEMIA CAUSING RECURRENT THROMBOSIS, INCLUDED
			Disorder: Dysfibrinogenemia, alpha type, causing recurrent thrombosis (3)
			Disorder: Dysfibrinogenemia, alpha type, causing bleeding diathesis (3)
		OMIM phenotype #105200			(associated with 3 Ref genes)
		Inheritance: Autosomal dominant
			Disorder: Amyloidosis, renal, (3)
			Disorder: Amyloidosis, hereditary renal, (3)
			Disorder: Amyloidosis, 3 or more types, (3)
		OMIM phenotype #202400			(associated with 2 Ref genes)
		Inheritance: Autosomal recessive
			Disorder: Afibrinogenemia, congenital, (3)
	chr4:107,236,767-107,270,382, Ref Gene AIMP1
		OMIM ID *603605:		AMINOACYL-tRNA SYNTHETASE COMPLEX-INTERACTING MULTIFUNCTIONAL PROTEIN1; AIMP1
		Alternative titles, symbols: ARS-INTERACTING MULTIFUNCTIONAL PROTEIN 1;;ENDOTHELIAL MONOCYTE-ACTIVATING POLYPEPTIDE 2; EMAP2; EMAPII;;SMALL INDUCIBLE CYTOKINE SUBFAMILY E, MEMBER 1, FORMERLY; SCYE1, FORMERLY
		OMIM phenotype #260600			(associated with 1 Ref gene)
		Inheritance: Autosomal recessive
			Disorder: Leukodystrophy, hypomyelinating, 3, (3)
	chr4:15,961,863-15,964,859, Ref Gene FGFBP2
		OMIM ID *607713:		KILLER-SPECIFIC SECRETORY PROTEIN, 37-KD
		Alternative titles, symbols: KSP37
	chr4:148,379,879-148,380,473, Ref Gene PRMT5P1
	chr4:165,118,159-165,118,863, Ref Gene ANP32C
		OMIM ID *606877:		ACIDIC LEUCINE-RICH NUCLEAR PHOSPHOPROTEIN 32 FAMILY, MEMBER C; ANP32C
		Alternative titles, symbols: PP32R1
	chr4:9,331,637-9,333,229, Ref Gene USP17L25
	chr4:81,187,742-81,212,171, Ref Gene FGF5
		OMIM ID *165190:		FIBROBLAST GROWTH FACTOR 5; FGF5
		Alternative titles, symbols:
	chr4:169,277,886-169,401,665, Ref Gene DDX60L
	chr4:56,287,451-56,289,843, Ref Gene LOC100506486
	chr4:73,892,465-73,892,589, Ref Gene RNU6ATAC5P
	chr4:128,802,016-128,820,379, Ref Gene PLK4
		OMIM ID *605031:		POLO-LIKE KINASE 4; PLK4
		Alternative titles, symbols: SERINE/THREONINE PROTEIN KINASE 18; STK18;;SAK, MOUSE, HOMOLOG OF; SAK
	chr4:9,446,260-9,452,240, Ref Gene DEFB131
	chr4:53,306,675-53,307,701, Ref Gene LOC100419861
	chr4:4,508,772-4,509,560, Ref Gene RPS7P15
	chr4:74,809,712-74,810,210, Ref Gene CXCL1P
	chr4:93,743,117-93,744,164, Ref Gene LOC100422562
	chr4:186,130,773-186,285,120, Ref Gene SNX25
	chr4:128,554,087-128,637,934, Ref Gene INTU
		OMIM ID *610621:		INTURNED, DROSOPHILA, HOMOLOG OF; INTU
		Alternative titles, symbols: KIAA1284;;PDZ DOMAIN-CONTAINING 6; PDZK6
	chr4:170,541,672-170,644,338, Ref Gene CLCN3
		OMIM ID *600580:		CHLORIDE CHANNEL 3; CLCN3
		Alternative titles, symbols: CLC3
	chr4:154,265,801-154,336,247, Ref Gene MND1
		OMIM ID *611422:		MEIOTIC NUCLEAR DIVISION 1, S. CEREVISIAE. HOMOLOG OF; MND1
		Alternative titles, symbols:
	chr4:99,897,810-99,898,294, Ref Gene NDUFS5P4
	chr4:70,820,974-70,826,726, Ref Gene CSN2
		OMIM ID *115460:		CASEIN, BETA; CSN2
		Alternative titles, symbols: CASB
	chr4:84,184,972-84,206,067, Ref Gene COQ2
		OMIM ID *609825:		COQ2, S. CEREVISIAE, HOMOLOG OF; COQ2
		Alternative titles, symbols: PARAHYDROXYBENZOATE-POLYPRENYLTRANSFERASE, MITOCHONDRIAL
		OMIM phenotype #146500			(associated with 1 Ref gene)
		Inheritance: Autosomal recessive; Autosomal dominant
			Disorder: {Multiple system atrophy, susceptibility to}, (3)
		OMIM phenotype #607426			(associated with 1 Ref gene)
		Inheritance: Autosomal recessive
			Disorder: Coenzyme Q10 deficiency, primary, 1, (3)
	chr4:3,675,320-3,679,582, Ref Gene RP3-513G18.2
	chr4:152,892,649-152,892,765, Ref Gene RNA5SP169
	chr4:113,377,080-113,378,942, Ref Gene TOX4P1
	chr4:85,165,156-85,166,641, Ref Gene LOC152845
	chr4:71,017,793-71,032,326, Ref Gene C4orf40
	chr4:76,954,835-76,957,350, Ref Gene CXCL11
		OMIM ID *604852:		CHEMOKINE, CXC MOTIF, LIGAND 11; CXCL11
		Alternative titles, symbols: SMALL INDUCIBLE CYTOKINE SUBFAMILY B, MEMBER 11; SCYB11;;INTERFERON-GAMMA-INDUCIBLE PROTEIN 9; IP9;;SMALL INDUCIBLE CYTOKINE SUBFAMILY B, MEMBER 9B; SCYB9B
	chr4:174,309,299-174,320,617, Ref Gene SCRG1
		OMIM ID *603163:		SCRAPIE-RESPONSIVE GENE 1
		Alternative titles, symbols: SCRG1
	chr4:110,351,119-110,354,973, Ref Gene SEC24B-AS1
	chr4:156,306,039-156,306,641, Ref Gene LOC100420289
	chr4:3,250,766-3,273,465, Ref Gene MSANTD1
	chr4:40,021,812-40,023,198, Ref Gene KRT18P25
	chr4:39,289,069-39,368,001, Ref Gene RFC1
		OMIM ID *102579:		REPLICATION FACTOR C, SUBUNIT 1; RFC1
		Alternative titles, symbols: ACTIVATOR 1, 140-KD SUBUNIT;;REPLICATION FACTOR C, 140-KD SUBUNIT; RFC140;;RFC
	chr4:125,383,913-125,385,015, Ref Gene TECRP2
	chr4:95,679,128-96,079,601, Ref Gene BMPR1B
		OMIM ID *603248:		BONE MORPHOGENETIC PROTEIN RECEPTOR, TYPE IB; BMPR1B
		Alternative titles, symbols: ACTIVIN RECEPTOR-LIKE KINASE 6; ALK6
		OMIM phenotype #112600			(associated with 3 Ref genes)
		Inheritance: Autosomal dominant
			Disorder: Brachydactyly, type A2, (3)
		OMIM phenotype #609441			(associated with 1 Ref gene)
		Inheritance: Autosomal recessive
			Disorder: Chrondrodysplasia, acromesomelic, with genital anomalies, (3)
	chr4:75,174,187-75,182,520, Ref Gene EPGN
	chr4:41,992,516-42,089,551, Ref Gene SLC30A9
		OMIM ID *604604:		CHROMOSOME 4 OPEN READING FRAME 1; C4ORF1
		Alternative titles, symbols: HUEL
	chr4:88,742,563-88,767,969, Ref Gene MEPE
		OMIM ID *605912:		MATRIX, EXTRACELLULAR, PHOSPHOGLYCOPROTEIN; MEPE
		Alternative titles, symbols: EXTRACELLULAR MATRIX PHOSPHOGLYCOPROTEIN, ASARM MOTIF-CONTAINING;;OSTEOBLAST/OSTEOCYTE FACTOR 45; OF45
	chr4:116,964,530-116,965,280, Ref Gene EIF3KP3
	chr4:47,849,250-47,916,684, Ref Gene NFXL1
	chr4:122,680,085-122,686,516, Ref Gene TMEM155
	chr4:83,550,690-83,720,010, Ref Gene SCD5
		OMIM ID *608370:		STEAROYL-CoA DESATURASE 5; SCD5
		Alternative titles, symbols: ACYL-CoA DESATURASE 4; ACOD4
	chr4:123,736,937-123,737,272, Ref Gene RPL34P12
	chr4:190,903,490-190,906,024, Ref Gene TUBB7P
	chr4:113,066,553-113,110,237, Ref Gene C4orf32
	chr4:64,215,735-64,217,192, Ref Gene LARP1BP1
	chr4:81,105,033-81,125,483, Ref Gene PRDM8
	chr4:158,141,736-158,287,227, Ref Gene GRIA2
		OMIM ID *138247:		GLUTAMATE RECEPTOR, IONOTROPIC, AMPA 2; GRIA2
		Alternative titles, symbols: GLUTAMATE RECEPTOR 2; GLUR2;;GLURB
	chr4:8,594,387-8,621,488, Ref Gene CPZ
		OMIM ID *603105:		CARBOXYPEPTIDASE Z; CPZ
		Alternative titles, symbols:
	chr4:17,812,436-17,846,488, Ref Gene NCAPG
		OMIM ID *606280:		NON-SMC CONDENSIN I COMPLEX SUBUNIT G; NCAPG
		Alternative titles, symbols: CONDENSIN I COMPLEX, NON-SMC SUBUNIT G;;CHROMOSOME-ASSOCIATED PROTEIN G; CAPG
	chr4:256,609-258,045, Ref Gene LOC100533733
	chr4:95,117,091-95,117,664, Ref Gene HMGB3P15
	chr4:75,858,285-75,975,325, Ref Gene PARM1
	chr4:40,044,537-40,058,819, Ref Gene LOC344967
		OMIM ID *611963:		ACYL-CoA THIOESTERASE 7-LIKE
		Alternative titles, symbols: LOC344967
	chr4:10,256,550-10,258,283, Ref Gene RAF1P1
	chr4:99,992,129-100,009,931, Ref Gene ADH5
		OMIM ID *103710:		ALCOHOL DEHYDROGENASE 5, CHI POLYPEPTIDE; ADH5
		Alternative titles, symbols: ALCOHOL DEHYDROGENASE, CHI ISOZYME;;ADH, CLASS III; ADHX;;FORMALDEHYDE DEHYDROGENASE; FDH;;FORMALDEHYDE DEHYDROGENASE, GLUTATHIONE-DEPENDENT;;S-NITROSOGLUTATHIONE REDUCTASE; GSNOR
	chr4:89,513,574-89,629,693, Ref Gene HERC3
		OMIM ID *605200:		HECT DOMAIN AND RCC1-LIKE DOMAIN 3; HERC3
		Alternative titles, symbols:
	chr4:27,586,772-27,587,770, Ref Gene IGBP1P5
	chr4:154,228,621-154,229,963, Ref Gene ANXA2P1
	chr4:100,010,008-100,222,513, Ref Gene RP11-696N14.1
	chr4:24,521,815-24,521,913, Ref Gene MIR573
	chr4:778,745-819,945, Ref Gene CPLX1
		OMIM ID *605032:		COMPLEXIN 1; CPLX1
		Alternative titles, symbols: CPX1;;SYNAPHIN 2
	chr4:29,750,381-29,751,719, Ref Gene EEF1A1P21
	chr4:156,383,888-156,383,959, Ref Gene TRNAQ54P
	chr4:165,878,100-165,880,273, Ref Gene FAM218A
	chr4:1,385,340-1,389,782, Ref Gene CRIPAK
		OMIM ID *610203:		CYSTEINE-RICH INHIBITOR OF PAK1; CRIPAK
		Alternative titles, symbols: FLJ34443
	chr4:71,248,795-71,255,961, Ref Gene SMR3B
		OMIM ID *611593:		SUBMAXILLARY GLAND ANDROGEN-REGULATED PROTEIN 3, MOUSE, HOMOLOG OF,B; SMR3B
		Alternative titles, symbols: SUBMAXILLARY GLAND ANDROGEN-REGULATED PROTEIN 1, MOUSE, HOMOLOG OF,B; SMR1B;;PROLINE-RICH PROTEIN 3; PRL3;;PBIIP-B PEPTIDE, INCLUDED
	chr4:4,147,309-4,149,522, Ref Gene UNC93B4
	chr4:69,176,105-69,215,824, Ref Gene YTHDC1
	chr4:100,123,795-100,140,403, Ref Gene ADH6
		OMIM ID *103735:		ALCOHOL DEHYDROGENASE 6; ADH6
		Alternative titles, symbols:
	chr4:111,172,778-111,173,282, Ref Gene HSBP1P2
	chr4:164,186,583-164,187,725, Ref Gene LOC133332
	chr4:145,493,390-145,494,144, Ref Gene KRT18P51
	chr4:113,558,120-113,578,748, Ref Gene LARP7
		OMIM ID *612026:		La RIBONUCLEOPROTEIN DOMAIN FAMILY, MEMBER 7; LARP7
		Alternative titles, symbols: PTEFB INTERACTION PROTEIN FOR 7SK STABILITY; PIP7S
		OMIM phenotype #615071			(associated with 1 Ref gene)
		Inheritance: Autosomal recessive
			Disorder: Alazami syndrome, (3)
	chr4:69,512,315-69,536,494, Ref Gene UGT2B15
		OMIM ID *600069:		URIDINE DIPHOSPHATE GLYCOSYLTRANSFERASE 2 FAMILY, MEMBER B15; UGT2B15
		Alternative titles, symbols: UDP GLYCOSYLTRANSFERASE 2 FAMILY, MEMBER B15;;UDP GLUCURONOSYLTRANSFERASE 2 FAMILY, MEMBER B15;;URIDINE DIPHOSPHATE GLUCURONOSYLTRANSFERASE 2 FAMILY, MEMBER B8;;UDP GLUCURONOSYLTRANSFERASE 2 FAMILY, MEMBER B8; UGT2B8
	chr4:190,959,076-190,959,557, Ref Gene RARRES2P4
	chr4:95,128,759-95,212,443, Ref Gene SMARCAD1
		OMIM ID *612761:		SWI/SNF-RELATED, MATRIX-ASSOCIATED ACTIN-DEPENDENT REGULATOR OF CHROMATIN,SUBFAMILY A, DEAD/H BOX-CONTAINING, 1; SMARCAD1
		Alternative titles, symbols: KIAA1122;;ENHANCER TRAP LOCUS 1, MOUSE, HOMOLOG OF; ETL1;;HUMAN HELICASE 1; HEL1
		OMIM phenotype #136000			(associated with 1 Ref gene)
		Inheritance: Autosomal dominant
			Disorder: Adermatoglyphia, (3)
	chr4:83,501,273-83,502,848, Ref Gene LOC442113
	chr4:169,418,215-169,849,608, Ref Gene PALLD
		OMIM ID *608092:		PALLADIN, MOUSE, HOMOLOG OF; PALLD
		Alternative titles, symbols: KIAA0992
		OMIM phenotype #606856			(associated with 1 Ref gene)
			Disorder: {Pancreatic cancer, susceptibility to, 1}, (3)
	chr4:144,264,613-144,264,688, Ref Gene MIR3139
	chr4:80,327,507-80,329,372, Ref Gene GK2
	chr4:146,296,532-146,299,129, Ref Gene RTN3P1
	chr4:37,997,072-37,997,886, Ref Gene PSME2P4
	chr4:39,975,056-39,975,997, Ref Gene PABPC1P1
	chr4:170,314,421-170,533,778, Ref Gene NEK1
		OMIM ID *604588:		NEVER IN MITOSIS GENE A-RELATED KINASE 1; NEK1
		Alternative titles, symbols: NIMA-RELATED KINASE 1;;KIAA1901
		OMIM phenotype #263520			(associated with 1 Ref gene)
		Inheritance: Autosomal recessive
			Disorder: Short-rib thoracic dysplasia 6 with or without polydactyly, (3)
	chr4:155,702,424-155,749,965, Ref Gene RBM46
	chr4:178,230,991-178,284,092, Ref Gene NEIL3
		OMIM ID *608934:		ENDONUCLEASE VIII-LIKE 3; NEIL3
		Alternative titles, symbols: NEI3;;FGP2
	chr4:2,939,663-2,965,233, Ref Gene NOP14
		OMIM ID *611526:		NOP14, S. CEREVISIAE, HOMOLOG OF; NOP14
		Alternative titles, symbols: NUCLEOLAR PROTEIN 14; NOL14;;RES4-25
	chr4:9,678,932-9,679,558, Ref Gene ENPP7P11
	chr4:17,063,501-17,063,788, Ref Gene MTND5P4
	chr4:9,240,958-9,241,980, Ref Gene USP17L16P
	chr4:26,165,077-26,436,753, Ref Gene RBPJ
		OMIM ID *147183:		RECOMBINATION SIGNAL-BINDING PROTEIN FOR IMMUNOGLOBULIN KAPPA J REGION;RBPJ
		Alternative titles, symbols: RECOMBINATION SIGNAL-BINDING PROTEIN SUPPRESSOR OF HAIRLESS, DROSOPHILA,HOMOLOG OF; RBPSUH;;IMMUNOGLOBULIN KAPPA J REGION RECOMBINATION SIGNAL-BINDING PROTEIN1; IGKJRB1;;RECOMBINATION SIGNAL-BINDING PROTEIN 1 FOR J-KAPPA; RBPJK; RBPJ;;C PROMOTER-BINDING FACTOR 1; CBF1
		OMIM phenotype #614814			(associated with 1 Ref gene)
		Inheritance: Autosomal dominant
			Disorder: Adams-Oliver syndrome 3, (3)
	chr4:1,004,712-1,020,686, Ref Gene FGFRL1
		OMIM ID *605830:		FIBROBLAST GROWTH FACTOR RECEPTOR-LIKE 1; FGFRL1
		Alternative titles, symbols:
	chr4:38,797,876-38,806,814, Ref Gene TLR1
		OMIM ID *601194:		TOLL-LIKE RECEPTOR 1; TLR1
		Alternative titles, symbols: TOLL/INTERLEUKIN 1 RECEPTOR-LIKE; TIL
		OMIM phenotype #613223			(associated with 1 Ref gene)
			Disorder: {Leprosy, protection against}, (3)
			Disorder: {Leprosy, susceptibility to, 5}, (3)
	chr4:8,368,009-8,442,452, Ref Gene ACOX3
		OMIM ID *603402:		ACYL-CoA OXIDASE 3, PRISTANOYL; ACOX3
		Alternative titles, symbols: ACYL-CoA OXIDASE, PRISTANOYL, PEROXISOMAL;;PRISTANOYL-CoA OXIDASE
	chr4:130,014,829-130,034,487, Ref Gene C4orf33
	chr4:98,835,569-98,838,575, Ref Gene CRYZP2
	chr4:62,066,949-62,938,168, Ref Gene LPHN3
	chr4:9,250,356-9,251,948, Ref Gene USP17L18
	chr4:56,686,237-56,703,430, Ref Gene LOC644145
	chr4:154,599,324-154,601,237, Ref Gene LOC100419170
	chr4:100,869,242-100,871,512, Ref Gene H2AFZ
		OMIM ID *142763:		H2A HISTONE FAMILY, MEMBER Z; H2AFZ
		Alternative titles, symbols: H2AZ HISTONE;;H2AZ
	chr4:25,687,780-25,688,089, Ref Gene LOC100913179
	chr4:110,834,040-110,934,118, Ref Gene EGF
		OMIM ID *131530:		EPIDERMAL GROWTH FACTOR; EGF
		Alternative titles, symbols: UROGASTRONE; URG
		OMIM phenotype #611718			(associated with 1 Ref gene)
			Disorder: Hypomagnesemia 4, renal, (3)
	chr4:99,830,532-99,831,054, Ref Gene TBCAP3
	chr4:4,190,530-4,228,621, Ref Gene OTOP1
		OMIM ID *607806:		OTOPETRIN 1
		Alternative titles, symbols: OTOP1
	chr4:99,330,401-99,330,947, Ref Gene RPL21P48
	chr4:71,296,209-71,348,714, Ref Gene MUC7
		OMIM ID *158375:		MUCIN 7, SALIVARY; MUC7
		Alternative titles, symbols: MUCIN, SALIVARY, LOW MOLECULAR WEIGHT
		OMIM phenotype #600807			(associated with 13 Ref genes)
		Inheritance: Autosomal dominant
			Disorder: {Asthma, nocturnal, susceptibility to}, (3)
			Disorder: {Asthma, diminished response to antileukotriene treatment in}, (3)
			Disorder: {Asthma}, (3)
			Disorder: {Asthma, susceptibility to}, (3)
			Disorder: {Asthma, susceptibility to}, (2)
			Disorder: {Asthma, protection against}, (3)
	chr4:159,390,739-159,391,822, Ref Gene LOC100131038
	chr4:84,701,688-84,701,888, Ref Gene OK/SW-CL.36
	chr4:153,472,386-153,473,535, Ref Gene RPS3AP18
	chr4:123,660,529-123,661,875, Ref Gene LOC727709
	chr4:56,719,802-56,771,244, Ref Gene EXOC1
		OMIM ID *607879:		EXOCYST COMPLEX COMPONENT 1; EXOC1
		Alternative titles, symbols: SEC3, S. CEREVISIAE, HOMOLOG OF; SEC3
	chr4:2,271,324-2,420,370, Ref Gene ZFYVE28
		OMIM ID *614176:		ZINC FINGER FYVE DOMAIN-CONTAINING PROTEIN 28; ZFYVE28
		Alternative titles, symbols: LST2, C. ELEGANS, ORTHOLOG OF; LST2;;KIAA1643
	chr4:185,308,867-185,395,734, Ref Gene IRF2
		OMIM ID *147576:		INTERFERON REGULATORY FACTOR 2; IRF2
		Alternative titles, symbols:
	chr4:103,749,224-103,813,964, Ref Gene CISD2
		OMIM ID *611507:		CDGSH IRON SULFUR DOMAIN PROTEIN 2; CISD2
		Alternative titles, symbols: MITONEET-RELATED 1; MINER1;;ZINC FINGER PROTEIN ZCD2; ZCD2;;ENDOPLASMIC RETICULUM INTERMEMBRANE SMALL PROTEIN; ERIS;;NUTRIENT DEPRIVATION AUTOPHAGY FACTOR 1; NAF1
		OMIM phenotype #604928			(associated with 1 Ref gene)
			Disorder: Wolfram syndrome 2, (3)
	chr4:177,105,725-177,116,822, Ref Gene SPATA4
		OMIM ID *609879:		SPERMATOGENESIS-ASSOCIATED PROTEIN 4; SPATA4
		Alternative titles, symbols: TESTIS- AND SPERMATOGENESIS CELL-RELATED PROTEIN 2; TSARG2
	chr4:178,351,928-178,363,657, Ref Gene AGA
		OMIM ID *613228:		ASPARTYLGLUCOSAMINIDASE; AGA
		Alternative titles, symbols: GLYCOSYLASPARAGINASE
		OMIM phenotype #208400			(associated with 1 Ref gene)
		Inheritance: Autosomal recessive
			Disorder: Aspartylglucosaminuria, (3)
	chr4:38,968,052-39,034,041, Ref Gene TMEM156
	chr4:57,333,370-57,369,847, Ref Gene SRP72
		OMIM ID *602122:		SIGNAL RECOGNITION PARTICLE, 72-KD; SRP72
		Alternative titles, symbols:
		OMIM phenotype #614675			(associated with 1 Ref gene)
		Inheritance: Autosomal dominant
			Disorder: Bone marrow failure, familial, (3)
	chr4:39,455,744-39,460,568, Ref Gene RPL9
		OMIM ID *603686:		RIBOSOMAL PROTEIN L9; RPL9
		Alternative titles, symbols:
	chr4:52,917,578-52,963,461, Ref Gene SPATA18
		OMIM ID *612814:		SPERMATOGENESIS-ASSOCIATED PROTEIN 18; SPATA18
		Alternative titles, symbols: SPERMATID-EXPRESSED GENE 1; SPETEX1
	chr4:71,226,493-71,232,823, Ref Gene SMR3A
	chr4:123,372,625-123,377,650, Ref Gene IL2
		OMIM ID *147680:		INTERLEUKIN 2; IL2
		Alternative titles, symbols: T-CELL GROWTH FACTOR; TCGF
			Disorder: Severe combined immunodeficiency due to IL2 deficiency (1)
	chr4:136,292,335-136,293,077, Ref Gene KRT18P54
	chr4:8,442,532-8,478,282, Ref Gene TRMT44
		OMIM ID *614309:		METHYLTRANSFERASE-LIKE 19; METTL19
		Alternative titles, symbols:
	chr4:16,503,164-16,900,424, Ref Gene LDB2
		OMIM ID *603450:		LIM DOMAIN-BINDING 2; LDB2
		Alternative titles, symbols: CARBOXYL-TERMINAL LIM DOMAIN PROTEIN 1; CLIM1
	chr4:169,137,442-169,239,958, Ref Gene DDX60
		OMIM ID *613974:		DEAD BOX POLYPEPTIDE 60; DDX60
		Alternative titles, symbols:
	chr4:78,232,578-78,233,270, Ref Gene LOC100421141
	chr4:106,024,049-106,025,151, Ref Gene LOC100288146
	chr4:16,257,860-16,258,224, Ref Gene RPS21P4
	chr4:185,009,859-185,139,114, Ref Gene ENPP6
	chr4:170,015,407-170,192,249, Ref Gene SH3RF1
	chr4:190,995,583-190,996,962, Ref Gene DUX4L6
	chr4:121,613,070-121,844,013, Ref Gene PRDM5
		OMIM ID *614161:		PR DOMAIN-CONTAINING PROTEIN 5; PRDM5
		Alternative titles, symbols: PFM2
		OMIM phenotype #614170			(associated with 1 Ref gene)
		Inheritance: Autosomal recessive
			Disorder: Brittle cornea syndrome 2, (3)
	chr4:26,483,018-26,492,042, Ref Gene CCKAR
		OMIM ID *118444:		CHOLECYSTOKININ A RECEPTOR; CCKAR
		Alternative titles, symbols:
	chr4:167,654,535-168,155,741, Ref Gene SPOCK3
		OMIM ID *607989:		SPARC/OSTEONECTIN, CWCV, AND KAZAL-LIKE DOMAINS PROTEOGLYCAN 3; SPOCK3
		Alternative titles, symbols: TESTICAN 3N-TES, INCLUDED
	chr4:117,220,016-117,221,478, Ref Gene MTRNR2L13
	chr4:11,370,451-11,370,545, Ref Gene MIR572
	chr4:141,178,440-141,303,710, Ref Gene SCOC
	chr4:17,516,788-17,528,727, Ref Gene CLRN2
	chr4:190,945,522-190,948,412, Ref Gene FRG2
		OMIM ID *609032:		FSHD REGION GENE 2; FRG2
		Alternative titles, symbols: FSHD GENE 2
	chr4:37,889,606-38,140,796, Ref Gene TBC1D1
		OMIM ID *609850:		TBC1 DOMAIN FAMILY, MEMBER 1; TBC1D1
		Alternative titles, symbols: KIAA1108
	chr4:140,467,420-140,467,878, Ref Gene FTH1P24
	chr4:123,300,121-123,350,957, Ref Gene ADAD1
		OMIM ID *614130:		ADENOSINE DEAMINASE DOMAIN-CONTAINING PROTEIN 1, TESTIS-SPECIFIC;ADAD1
		Alternative titles, symbols: TESTIS NUCLEAR RNA-BINDING PROTEIN; TENR
	chr4:54,326,437-54,518,653, Ref Gene LNX1
		OMIM ID *609732:		LIGAND OF NUMB PROTEIN X1; LNX1
		Alternative titles, symbols: LIGAND OF NUMB PROTEIN X; LNX;;PDZ DOMAIN-CONTAINING RING FINGER PROTEIN 2; PDZRN2
	chr4:89,299,838-89,364,249, Ref Gene HERC6
		OMIM ID *609249:		HECT DOMAIN AND RCC1-LIKE DOMAIN 6; HERC6
		Alternative titles, symbols:
	chr4:124,420-156,491, Ref Gene ZNF718
	chr4:4,387,983-4,420,785, Ref Gene NSG1
		OMIM ID *607645:		D4S234E GENE; D4S234E
		Alternative titles, symbols:
	chr4:56,262,080-56,292,342, Ref Gene TMEM165
		OMIM ID *614726:		TRANSMEMBRANE PROTEIN 165; TMEM165
		Alternative titles, symbols: FT27
		OMIM phenotype #614727			(associated with 1 Ref gene)
		Inheritance: Autosomal recessive
			Disorder: Congenital disorder of glycosylation, type IIk, (3)
	chr4:2,627,159-2,734,302, Ref Gene FAM193A
	chr4:40,787,905-40,789,053, Ref Gene ARL4P2
	chr4:127,484,790-127,485,928, Ref Gene RBM48P1
	chr4:139,085,248-139,163,572, Ref Gene SLC7A11
		OMIM ID *607933:		SOLUTE CARRIER FAMILY 7 (CATIONIC AMINO ACID TRANSPORTER, y+ SYSTEM),MEMBER 11; SLC7A11
		Alternative titles, symbols: SYSTEM Xc(-) TRANSPORTER-RELATED PROTEIN; XCT
	chr4:88,088,095-88,088,883, Ref Gene LOC100419572
	chr4:39,046,308-39,127,853, Ref Gene KLHL5
		OMIM ID *608064:		KELCH-LIKE 5; KLHL5
		Alternative titles, symbols:
	chr4:113,037,646-113,038,140, Ref Gene RPS12P8
	chr4:1,341,043-1,381,837, Ref Gene UVSSA
		OMIM ID *614632:		UV-STIMULATED SCAFFOLD PROTEIN A; UVSSA
		Alternative titles, symbols: KIAA1530
		OMIM phenotype #614640			(associated with 1 Ref gene)
		Inheritance: Autosomal recessive
			Disorder: UV-sensitive syndrome 3, (3)
	chr4:492,989-533,320, Ref Gene PIGG
	chr4:84,377,085-84,382,929, Ref Gene MRPS18C
		OMIM ID *611983:		MITOCHONDRIAL RIBOSOMAL PROTEIN S18C; MRPS18C
		Alternative titles, symbols: MRPS18-1
	chr4:86,643,621-86,643,686, Ref Gene MIR4451
	chr4:2,235,978-2,243,636, Ref Gene COX6B1P5
	chr4:100,911,885-100,912,638, Ref Gene LOC644721
	chr4:980,785-998,317, Ref Gene IDUA
		OMIM ID *252800:		ALPHA-L-IDURONIDASE; IDUA
		Alternative titles, symbols: IDURONIDASE, ALPHA-L
		OMIM phenotype #607014			(associated with 1 Ref gene)
		Inheritance: Autosomal recessive
			Disorder: Mucopolysaccharidosis Ih, (3)
		OMIM phenotype #607015			(associated with 1 Ref gene)
		Inheritance: Autosomal recessive
			Disorder: Mucopolysaccharidosis Ih/s, (3)
		OMIM phenotype #607016			(associated with 1 Ref gene)
		Inheritance: Autosomal recessive
			Disorder: Mucopolysaccharidosis Is, (3)
	chr4:11,415,675-11,415,784, Ref Gene RNA5SP156
	chr4:135,117,488-135,122,903, Ref Gene PABPC4L
	chr4:113,659,831-113,660,262, Ref Gene RPL32P13
	chr4:78,432,907-78,532,988, Ref Gene CXCL13
		OMIM ID *605149:		CHEMOKINE, CXC MOTIF, LIGAND 13; CXCL13
		Alternative titles, symbols: SMALL INDUCIBLE CYTOKINE SUBFAMILY B, MEMBER 13; SCYB13;;B CELL-ATTRACTING CHEMOKINE 1; BCA1;;B-LYMPHOCYTE CHEMOATTRACTANT; BLC
	chr4:165,869,246-165,870,545, Ref Gene LOC391711
	chr4:10,075,963-10,118,612, Ref Gene WDR1
		OMIM ID *604734:		WD REPEAT-CONTAINING PROTEIN 1; WDR1
		Alternative titles, symbols: ACTIN-INTERACTING PROTEIN 1; AIP1
	chr4:1,873,123-1,983,934, Ref Gene WHSC1
		OMIM ID *602952:		WHS CANDIDATE 1 GENE; WHSC1
		Alternative titles, symbols: WOLF-HIRSCHHORN SYNDROME CANDIDATE 1;;NUCLEAR SET DOMAIN-CONTAINING 2; NSD2;;MULTIPLE MYELOMA SET DOMAIN; MMSET
		OMIM phenotype #194190			(associated with 1 Ref gene)
			Disorder: Wolf-Hirschhorn syndrome (4)
		OMIM phenotype #601808			(associated with 2 Ref genes)
		Inheritance: Autosomal dominant
			Disorder: Chromosome 18q deletion syndrome (4)
	chr4:122,722,445-122,738,176, Ref Gene EXOSC9
		OMIM ID *606180:		EXOSOME COMPONENT 9; EXOSC9
		Alternative titles, symbols: POLYMYOSITIS/SCLERODERMA AUTOANTIGEN 1; PMSCL1;;POLYMYOSITIS/SCLERODERMA AUTOANTIGEN, 75-KD;;PMSCL AUTOANTIGEN, 75-KD
	chr4:149,624,678-149,624,984, Ref Gene ATP5LP4
	chr4:1,984,441-2,010,962, Ref Gene NELFA
		OMIM ID *606026:		WHS CANDIDATE 2 GENE; WHSC2
		Alternative titles, symbols: WOLF-HIRSCHHORN SYNDROME CANDIDATE 2;;NEGATIVE ELONGATION FACTOR POLYPEPTIDE A; NELFA
	chr4:49,234,932-49,235,976, Ref Gene SNX18P23
	chr4:104,493,246-104,495,231, Ref Gene DDX3YP3
	chr4:107,842,959-107,957,453, Ref Gene DKK2
		OMIM ID *605415:		DICKKOPF, XENOPUS, HOMOLOG OF, 2; DKK2
		Alternative titles, symbols:
	chr4:83,739,814-83,812,419, Ref Gene SEC31A
		OMIM ID *610257:		SEC31, YEAST, HOMOLOG OF, A; SEC31A
		Alternative titles, symbols: SEC31-LIKE 1; SEC31L1;;KIAA0905
	chr4:154,631,312-154,681,387, Ref Gene RNF175
	chr4:113,152,893-113,191,211, Ref Gene AP1AR
		OMIM ID *610851:		CHROMOSOME 4 OPEN READING FRAME 16; C4ORF16
		Alternative titles, symbols: GAMMA-1 ADAPTIN BREFELDIN-A RESISTANCE PROTEIN; GBAR;;2C18
	chr4:183,949,753-183,950,224, Ref Gene LOC100132090
	chr4:113,569,519-113,569,586, Ref Gene MIR302C
		OMIM ID *614598:		MICRO RNA 302C; MIR302C
		Alternative titles, symbols: miRNA302C
	chr4:191,005,470-191,006,849, Ref Gene DUX4
		OMIM ID *606009:		DOUBLE HOMEOBOX PROTEIN 4; DUX4D4Z4 MACROSATELLITE REPEAT, INCLUDED
		Alternative titles, symbols:
		OMIM phenotype #158900			(associated with 1 Ref gene)
		Inheritance: Autosomal dominant
			Disorder: Facioscapulohumeral muscular dystrophy 1 (4)
	chr4:109,088,681-109,097,586, Ref Gene LEF1-AS1
	chr4:39,184,024-39,287,430, Ref Gene WDR19
		OMIM ID *608151:		WD REPEAT-CONTAINING PROTEIN 19; WDR19
		Alternative titles, symbols: IFT144
		OMIM phenotype #614376			(associated with 1 Ref gene)
		Inheritance: Autosomal recessive
			Disorder: Short-rib thoracic dysplasia 5 with or without polydactyly, (3)
		OMIM phenotype #614377			(associated with 1 Ref gene)
		Inheritance: Autosomal recessive
		OMIM phenotype #614378			(associated with 1 Ref gene)
		Inheritance: Autosomal recessive
			Disorder: Cranioectodermal dysplasia 4, (3)
		OMIM phenotype #615377			(associated with 2 Ref genes)
			Disorder: Nephronophthisis 13, (3)
			Disorder: Atrial fibrillation, familial, 13, (3)
	chr4:151,948,242-151,948,769, Ref Gene AK4P6
	chr4:4,895,351-4,896,995, Ref Gene LDHAP1
	chr4:144,434,616-144,478,642, Ref Gene SMARCA5
		OMIM ID *603375:		SWI/SNF-RELATED, MATRIX-ASSOCIATED, ACTIN-DEPENDENT REGULATOR OF CHROMATIN,SUBFAMILY A, MEMBER 5; SMARCA5
		Alternative titles, symbols: SUCROSE NONFERMENTING, YEAST, HOMOLOG OF; SNF2H;;WCRF135
	chr4:166,307,394-166,307,489, Ref Gene MIR578
	chr4:183,060,159-183,065,668, Ref Gene MGC45800
	chr4:46,920,917-46,996,424, Ref Gene GABRA4
		OMIM ID *137141:		GAMMA-AMINOBUTYRIC ACID RECEPTOR, ALPHA-4; GABRA4
		Alternative titles, symbols: GABA-A RECEPTOR, ALPHA-4 POLYPEPTIDE
	chr4:183,958,818-183,961,272, Ref Gene FAM92A1P2
	chr4:186,366,336-186,392,913, Ref Gene CCDC110
		OMIM ID *609488:		CANCER/TESTIS ANTIGEN KM-HN-1
		Alternative titles, symbols: MGC33607
	chr4:101,106,267-101,111,939, Ref Gene DDIT4L
		OMIM ID *607730:		DNA DAMAGE-INDUCIBLE TRANSCRIPT 4-LIKE; DDIT4L
		Alternative titles, symbols: REGULATED IN DEVELOPMENT AND DNA DAMAGE RESPONSES 2; REDD2
	chr4:4,158,206-4,159,230, Ref Gene OR7E99P
	chr4:6,784,459-6,885,899, Ref Gene KIAA0232
	chr4:53,578,849-53,578,914, Ref Gene MIR4449
		OMIM ID *614627:		MICRO RNA 4449; MIR4449
		Alternative titles, symbols: miRNA4449
	chr4:55,842,282-55,842,564, Ref Gene RPL38P3
	chr4:69,092,371-69,111,412, Ref Gene TMPRSS11B
	chr4:2,043,720-2,045,697, Ref Gene C4orf48
		OMIM ID *614690:		CHROMOSOME 4 OPEN READING FRAME 48; C4ORF48
		Alternative titles, symbols:
	chr4:37,822,943-37,823,500, Ref Gene RPL21P45
	chr4:1,108,985-1,116,952, Ref Gene TMED11P
	chr4:57,897,237-57,976,551, Ref Gene IGFBP7
		OMIM ID *602867:		INSULIN-LIKE GROWTH FACTOR-BINDING PROTEIN 7; IGFBP7
		Alternative titles, symbols: IGF-BINDING PROTEIN-RELATED PROTEIN 1; IGFBPRP1;;MAC25;;PROSTACYCLIN-STIMULATING FACTOR; PSF;;ANGIOMODULIN; AGM
		OMIM phenotype #614224			(associated with 1 Ref gene)
		Inheritance: Autosomal recessive
			Disorder: Retinal arterial macroaneurysm with supravalvular pulmonic stenosis, (3)
	chr4:122,737,599-122,745,153, Ref Gene CCNA2
		OMIM ID *123835:		CYCLIN A2; CCNA2
		Alternative titles, symbols: CYCLIN A; CCNA
	chr4:144,270,382-144,271,293, Ref Gene RPS2P20
	chr4:89,605,999-89,606,105, Ref Gene RNU6-33P
	chr4:159,630,279-159,644,552, Ref Gene PPID
		OMIM ID *601753:		PEPTIDYL-PROLYL ISOMERASE D; PPID
		Alternative titles, symbols: CYCLOPHILIN D; CYPD;;CYCLOPHILIN 40; CYP40
	chr4:38,008,405-38,008,726, Ref Gene MRPS33P2
	chr4:89,630,940-89,651,254, Ref Gene FAM13A-AS1
		OMIM ID *613300:		FAM13A OPPOSITE STRAND; FAM13AOS
		Alternative titles, symbols: FAM13A1OS
	chr4:55,524,095-55,606,881, Ref Gene KIT
		OMIM ID *164920:		V-KIT HARDY-ZUCKERMAN 4 FELINE SARCOMA VIRAL ONCOGENE HOMOLOG; KIT
		Alternative titles, symbols: KIT ONCOGENE;;MAST CELL GROWTH FACTOR RECEPTOR;;STEM CELL FACTOR RECEPTOR; SCFR
		OMIM phenotype 154800			(associated with 1 Ref gene)
		Inheritance: Autosomal dominant
			Disorder: Mast cell disease, (3)
		OMIM phenotype #172800			(associated with 2 Ref genes)
		Inheritance: Autosomal dominant
			Disorder: Piebaldism, (3)
		OMIM phenotype #273300			(associated with 4 Ref genes)
			Disorder: Male germ cell tumor (2)
			Disorder: Testicular tumor, somatic, (3)
			Disorder: Spermatocytic seminoma, somatic, (3)
			Disorder: Germ cell tumors, (3)
		OMIM phenotype #601626			(associated with 21 Ref genes)
		Inheritance: Autosomal dominant
			Disorder: {Leukemia, acute myeloid}, (3)
			Disorder: Leukemia, acute myeloid, reduced survival in, (3)
			Disorder: {Leukemia, acute myeloid, susceptibility to}, (3)
			Disorder: Leukemia, acute myelogenous, (3)
			Disorder: Leukemia, acute myeloid, somatic, (3)
			Disorder: Leukemia, acute myeloid, (3)
			Disorder: Myeloid leukemia, acute, M4/M4Eo subtype, somatic, (1)
			Disorder: Leukemia, acute myeloid, (1)
		OMIM phenotype #606764			(associated with 4 Ref genes)
		Inheritance: Autosomal dominant
			Disorder: Gastrointestinal stromal tumor, somatic, (3)
			Disorder: Gastrointestinal stromal tumor, (3)
			Disorder: Gastrointestinal stromal tumor, familial, (3)
	chr4:174,292,093-174,298,683, Ref Gene SAP30
		OMIM ID *603378:		SIN3-ASSOCIATED POLYPEPTIDE, 30-KD; SAP30
		Alternative titles, symbols:
	chr4:112,472,993-112,473,384, Ref Gene RPL36AP23
	chr4:176,415,736-176,417,964, Ref Gene TSEN2P1
	chr4:175,344,946-175,345,015, Ref Gene MIR4276
	chr4:188,667,288-188,669,359, Ref Gene ADAM20P3
	chr4:87,846,046-87,857,331, Ref Gene LOC100506746
	chr4:159,122,749-159,176,439, Ref Gene TMEM144
	chr4:68,424,415-68,473,059, Ref Gene STAP1
		OMIM ID *604298:		SIGNAL TRANSDUCING ADAPTOR FAMILY MEMBER 1; STAP1
		Alternative titles, symbols: BCR DOWNSTREAM SIGNALING 1; BRDG1
	chr4:94,750,078-94,751,142, Ref Gene ATOH1
		OMIM ID *601461:		ATONAL, DROSOPHILA, HOMOLOG OF, 1; ATOH1
		Alternative titles, symbols: MATH1, MOUSE, HOMOLOG OF;;ATH1;;HATH1
	chr4:5,712,924-5,816,031, Ref Gene EVC
		OMIM ID *604831:		EVC GENE; EVC
		Alternative titles, symbols: EVC1
		OMIM phenotype #193530			(associated with 1 Ref gene)
		Inheritance: Autosomal dominant
			Disorder: Weyers acrodental dysostosis, (3)
		OMIM phenotype #225500			(associated with 2 Ref genes)
		Inheritance: Autosomal recessive
			Disorder: Ellis-van Creveld syndrome, (3)
	chr4:140,427,192-140,477,577, Ref Gene SETD7
		OMIM ID *606594:		SET DOMAIN-CONTAINING PROTEIN 7; SETD7
		Alternative titles, symbols: SET7;;SET9;;HISTONE H3-LYSINE 4-SPECIFIC METHYLTRANSFERASE;;H3-K4-HMTase;;KIAA1717
	chr4:181,985,242-182,080,302, Ref Gene LINC00290
	chr4:175,545,367-175,750,465, Ref Gene GLRA3
		OMIM ID *600421:		GLYCINE RECEPTOR, ALPHA-3 SUBUNIT; GLRA3
		Alternative titles, symbols:
	chr4:47,487,296-47,595,503, Ref Gene ATP10D
	chr4:175,460,364-175,461,334, Ref Gene LOC100419741
	chr4:90,645,250-90,759,447, Ref Gene SNCA
		OMIM ID *163890:		SYNUCLEIN, ALPHA; SNCA
		Alternative titles, symbols: NON-A-BETA COMPONENT OF ALZHEIMER DISEASE AMYLOID, PRECURSOR OF; NACP;;NON-A4 COMPONENT OF AMYLOID, PRECURSOR OF
		OMIM phenotype #127750			(associated with 3 Ref genes)
		Inheritance: Autosomal dominant
			Disorder: Dementia, Lewy body, (3)
			Disorder: {Lewy body dementia, susceptibility to}, (3)
		OMIM phenotype #168601			(associated with 1 Ref gene)
			Disorder: Parkinson disease 1, (3)
		OMIM phenotype #605543			(associated with 1 Ref gene)
		Inheritance: Autosomal dominant
			Disorder: Parkinson disease 4, (3)
	chr4:99,943,465-99,944,279, Ref Gene ABT1P1
	chr4:114,372,188-114,683,669, Ref Gene CAMK2D
		OMIM ID *607708:		CALCIUM/CALMODULIN-DEPENDENT PROTEIN KINASE II-DELTA; CAMK2D
		Alternative titles, symbols:
	chr4:8,394,742-8,394,851, Ref Gene RNA5SP152
	chr4:36,283,237-36,346,407, Ref Gene DTHD1
	chr4:156,824,845-156,841,558, Ref Gene TDO2
		OMIM ID *191070:		TRYPTOPHAN 2,3-DIOXYGENASE; TDO2
		Alternative titles, symbols: TRYPTOPHAN OXYGENASE; TRPO
	chr4:78,033,648-78,034,596, Ref Gene LOC339966
	chr4:24,807,739-24,981,826, Ref Gene CCDC149
	chr4:121,956,782-121,993,673, Ref Gene NDNF
	chr4:128,886,411-128,957,478, Ref Gene C4orf29
	chr4:184,560,789-184,580,331, Ref Gene RWDD4
	chr4:175,411,328-175,444,049, Ref Gene HPGD
		OMIM ID *601688:		15-@HYDROXYPROSTAGLANDIN DEHYDROGENASE; HPGD
		Alternative titles, symbols: 15-@HYDROXYPROSTAGLANDIN DEHYDROGENASE, TYPE I; PGDH1;;PGDH
		OMIM phenotype #119900			(associated with 1 Ref gene)
		Inheritance: Autosomal dominant
			Disorder: Digital clubbing, isolated congenital, (3)
		OMIM phenotype #259100			(associated with 1 Ref gene)
		Inheritance: Autosomal recessive
			Disorder: Hypertrophic osteoarthropathy, primary, autosomal recessive 1, (3)
			Disorder: Cranioosteoarthropathy, (3)
	chr4:100,081,750-100,082,804, Ref Gene PCNAP1
	chr4:74,735,109-74,737,019, Ref Gene CXCL1
		OMIM ID *155730:		CHEMOKINE, CXC MOTIF, LIGAND 1; CXCL1
		Alternative titles, symbols: GRO1 ONCOGENE; GRO1;;SMALL INDUCIBLE CYTOKINE SUBFAMILY B, MEMBER 1; SCYB1;;GRO PROTEIN, ALPHA; GROA;;MELANOMA GROWTH STIMULATORY ACTIVITY, ALPHA; MGSA;;KERATINOCYTE-DERIVED CHEMOKINE, MOUSE, HOMOLOG OF; KC
	chr4:130,057,087-130,060,895, Ref Gene ZSWIM5P3
	chr4:146,377,157-146,377,990, Ref Gene NMNAT1P4
	chr4:115,748,931-116,035,032, Ref Gene NDST4
		OMIM ID *615039:		N-DEACETYLASE/N-SULFOTRANSFERASE 4; NDST4
		Alternative titles, symbols: HEPARAN GLUCOSAMINYL N-DEACETYLASE/N-SULFOTRANSFERASE 4;;HEPARAN SULFATE N-DEACETYLASE/N-SULFOTRANSFERASE 4
	chr4:57,576,187-57,576,812, Ref Gene RPL17P20
	chr4:124,317,946-124,324,915, Ref Gene SPRY1
		OMIM ID *602465:		SPROUTY, DROSOPHILA, HOMOLOG OF, 1; SPRY1
		Alternative titles, symbols:
	chr4:57,627,089-57,627,774, Ref Gene LOC285453
	chr4:191,002,176-191,003,549, Ref Gene DUX4L4
	chr4:69,679,713-69,680,445, Ref Gene LOC100422189
	chr4:103,552,643-103,682,151, Ref Gene MANBA
		OMIM ID *609489:		MANNOSIDASE, BETA A, LYSOSOMAL; MANBA
		Alternative titles, symbols: MANB1;;MANNANASE;;MANNASE
		OMIM phenotype #248510			(associated with 1 Ref gene)
		Inheritance: Autosomal recessive
			Disorder: Mannosidosis, beta, (3)
	chr4:57,204,450-57,254,265, Ref Gene AASDH
		OMIM ID *614365:		AMINOADIPATE-SEMIALDEHYDE DEHYDROGENASE; AASDH
		Alternative titles, symbols: ACYL-CoA SYNTHETASE FAMILY, MEMBER 4; ACSF4
	chr4:89,378,181-89,427,334, Ref Gene HERC5
		OMIM ID *608242:		HECT DOMAIN AND RCC1-LIKE DOMAIN 5; HERC5
		Alternative titles, symbols: CYCLIN E-BINDING PROTEIN 1; CEB1
	chr4:119,199,917-119,200,978, Ref Gene SNHG8
	chr4:84,168,332-84,169,097, Ref Gene LOC391674
	chr4:156,384,025-156,384,975, Ref Gene MTND1P22
	chr4:25,656,853-25,680,735, Ref Gene SLC34A2
		OMIM ID *604217:		SOLUTE CARRIER FAMILY 34 (SODIUM/PHOSPHATE COTRANSPORTER), MEMBER2; SLC34A2
		Alternative titles, symbols: NaPi3B
		OMIM phenotype #265100			(associated with 1 Ref gene)
		Inheritance: Autosomal recessive
			Disorder: Pulmonary alveolar microlithiasis, (3)
		OMIM phenotype %610441			(associated with 1 Ref gene)
			Disorder: ?Testicular microlithiasis, (3)
	chr4:6,026,661-6,202,318, Ref Gene JAKMIP1
		OMIM ID *611195:		JANUS KINASE AND MICROTUBULE-INTERACTING PROTEIN 1; JAKMIP1
		Alternative titles, symbols: JAMIP1;;MULTIPLE ALPHA HELICES AND RNA-LINKER PROTEIN; MARLIN1
	chr4:7,312,177-7,312,251, Ref Gene MIR4798
	chr4:164,853,684-164,854,395, Ref Gene YWHAQP4
	chr4:70,212,328-70,223,894, Ref Gene LOC642496
	chr4:82,931,824-82,932,392, Ref Gene NPM1P41
	chr4:143,966,280-143,967,028, Ref Gene LOC100287014
	chr4:169,519,266-169,519,977, Ref Gene BTF3L4P4
	chr4:141,541,936-141,677,471, Ref Gene TBC1D9
	chr4:26,875,094-26,876,020, Ref Gene LOC100421493
	chr4:108,058,147-108,058,446, Ref Gene VN1R23P
	chr4:165,875,598-165,898,818, Ref Gene TRIM61
	chr4:157,682,763-157,892,546, Ref Gene PDGFC
		OMIM ID *608452:		PLATELET-DERIVED GROWTH FACTOR C; PDGFC
		Alternative titles, symbols: FALLOTEIN
	chr4:9,264,598-9,266,190, Ref Gene USP17L21
	chr4:2,794,750-2,842,823, Ref Gene SH3BP2
		OMIM ID *602104:		SH3 DOMAIN-BINDING PROTEIN 2; SH3BP2
		Alternative titles, symbols:
		OMIM phenotype #118400			(associated with 1 Ref gene)
		Inheritance: Autosomal dominant
			Disorder: Cherubism, (3)
	chr4:186,317,840-186,321,529, Ref Gene ANKRD37
	chr4:9,554,655-9,555,747, Ref Gene RPS24P11
	chr4:87,515,468-87,736,332, Ref Gene PTPN13
		OMIM ID *600267:		PROTEIN-TYROSINE PHOSPHATASE, NONRECEPTOR-TYPE, 13; PTPN13
		Alternative titles, symbols: PROTEIN-TYROSINE PHOSPHATASE PTPL1;;FAS-ASSOCIATED PROTEIN-TYROSINE PHOSPHATASE 1; FAP1
	chr4:4,078,394-4,079,242, Ref Gene RPS3AP16
	chr4:10,480,151-10,480,556, Ref Gene LOC100130072
	chr4:70,047,378-70,048,095, Ref Gene LOC642474
	chr4:148,837,687-148,838,515, Ref Gene RFPL4AP4
	chr4:44,680,433-44,702,944, Ref Gene GUF1
	chr4:148,347,082-148,347,515, Ref Gene RPL31P26
	chr4:69,885,382-69,886,389, Ref Gene UGT2B27P
	chr4:150,999,426-151,178,609, Ref Gene DCLK2
		OMIM ID *613166:		DOUBLECORTIN-LIKE KINASE 2; DCLK2
		Alternative titles, symbols: DCK2;;CAMK-LIKE CREB REGULATORY KINASE 2; CLICK2; CL2
	chr4:110,354,969-110,461,615, Ref Gene SEC24B
		OMIM ID *607184:		SEC24-RELATED GENE FAMILY, MEMBER B; SEC24B
		Alternative titles, symbols:
	chr4:88,812,911-88,815,434, Ref Gene HSP90AB3P
	chr4:164,303,331-164,303,668, Ref Gene RPL35AP12
	chr4:123,944,889-123,947,245, Ref Gene COILP2
	chr4:100,871,636-100,873,620, Ref Gene LOC256880
	chr4:11,370,474-11,375,363, Ref Gene RNPS1P1
	chr4:187,249,609-187,250,834, Ref Gene SLC25A5P6
	chr4:71,091,788-71,100,969, Ref Gene FDCSP
		OMIM ID *607241:		CHROMOSOME 4 OPEN READING FRAME 7; C4ORF7
		Alternative titles, symbols: FOLLICULAR DENDRITIC CELL SECRETED PEPTIDE; FDCSP
	chr4:77,172,853-77,232,283, Ref Gene FAM47E-STBD1
	chr4:189,340,364-189,585,581, Ref Gene LINC01060
	chr4:185,676,749-185,747,215, Ref Gene ACSL1
		OMIM ID *152425:		ACYL-CoA SYNTHETASE LONG CHAIN FAMILY, MEMBER 1; ACSL1
		Alternative titles, symbols: FATTY ACID CoA LIGASE, LONG CHAIN 2; FACL2;;LONG CHAIN ACYL-CoA SYNTHETASE 2; LACS2;;PALMITOYL-CoA LIGASE 2;;FATTY ACID CoA LIGASE, LONG CHAIN 1; FACL1;;LONG CHAIN ACYL-CoA SYNTHETASE; LACS;;ACYL-CoA SYNTHETASE 1; ACS1;;PALMITOYL-CoA LIGASE 1
	chr4:165,933,478-165,934,037, Ref Gene RPL21P51
	chr4:115,519,611-115,598,202, Ref Gene UGT8
		OMIM ID *601291:		URIDINE DIPHOSPHATE GLYCOSYLTRANSFERASE 8; UGT8
		Alternative titles, symbols: UDP GLYCOSYLTRANSFERASE 8;;UDP-GALACTOSE CERAMIDE GALACTOSYLTRANSFERASE; CGT;;CEREBROSIDE SYNTHASE
	chr4:8,951,477-8,952,127, Ref Gene LOC650293
	chr4:1,813,206-1,857,974, Ref Gene LETM1
		OMIM ID *604407:		LEUCINE ZIPPER/EF-HAND-CONTAINING TRANSMEMBRANE PROTEIN 1; LETM1
		Alternative titles, symbols:
	chr4:111,781,738-111,781,803, Ref Gene MIR297
		OMIM ID *615520:		MICRO RNA 297; MIR297
		Alternative titles, symbols: miRNA297
	chr4:331,417-370,076, Ref Gene ZNF141
		OMIM ID *194648:		ZINC FINGER PROTEIN 141; ZNF141
		Alternative titles, symbols:
		OMIM phenotype #615226			(associated with 1 Ref gene)
		Inheritance: Autosomal recessive
			Disorder: ?Polydactyly, postaxial, type A6, (3)
	chr4:29,964,661-29,965,378, Ref Gene RPS3AP17
	chr4:29,408,442-29,409,623, Ref Gene LOC100418700
	chr4:69,480,059-69,480,725, Ref Gene LOC100422402
	chr4:100,227,527-100,242,572, Ref Gene ADH1B
		OMIM ID +103720:		ALCOHOL DEHYDROGENASE 1B, CLASS I, BETA POLYPEPTIDE; ADH1B
		Alternative titles, symbols: ALCOHOL DEHYDROGENASE 2; ADH2;;ADH, BETA SUBUNITAERODIGESTIVE TRACT CANCER, SQUAMOUS CELL, ALCOHOL-RELATED, PROTECTIONAGAINST, INCLUDED
			Disorder: {Aerodigestive tract cancer, squamous cell, alcohol-related, protection against} (3)
		OMIM phenotype #103780			(associated with 6 Ref genes)
			Disorder: {Alcohol dependence, susceptibility to}, (3)
			Disorder: {Alcohol dependence}, (3)
			Disorder: {Alcohol dependence, protection against}, (3)
	chr4:22,328,977-22,341,289, Ref Gene LOC100505912
	chr4:25,000,471-25,032,414, Ref Gene LGI2
		OMIM ID *608301:		LEUCINE-RICH GENE, GLIOMA-INACTIVATED, 2; LGI2
		Alternative titles, symbols: KIAA1916
	chr4:79,892,902-80,229,953, Ref Gene LINC01088
	chr4:165,841,729-165,842,289, Ref Gene RPL26P16
	chr4:70,591,838-70,626,430, Ref Gene SULT1B1
		OMIM ID *608436:		SULFOTRANSFERASE FAMILY 1B, MEMBER 1; SULT1B1
		Alternative titles, symbols: SULFOTRANSFERASE 1B2; ST1B2
	chr4:8,201,060-8,242,830, Ref Gene SH3TC1
	chr4:89,428,154-89,431,638, Ref Gene LOC728333
	chr4:154,387,498-154,558,760, Ref Gene KIAA0922
	chr4:13,978,790-13,979,649, Ref Gene LOC391636
	chr4:14,911,585-15,003,669, Ref Gene CPEB2-AS1
	chr4:160,049,954-160,050,046, Ref Gene MIR3688-1
	chr4:17,578,927-17,609,590, Ref Gene LAP3
		OMIM ID *170250:		LEUCINE AMINOPEPTIDASE 3; LAP3
		Alternative titles, symbols: PEPTIDASE S; PEPS
	chr4:8,847,803-8,873,543, Ref Gene HMX1
		OMIM ID *142992:		H6 FAMILY HOMEOBOX 1; HMX1
		Alternative titles, symbols: HOMEOBOX GENE H6; H6;;NKX5.3
		OMIM phenotype #612109			(associated with 1 Ref gene)
		Inheritance: Autosomal recessive
			Disorder: Oculoauricular syndrome, (3)
	chr4:151,185,811-151,936,879, Ref Gene LRBA
		OMIM ID *606453:		LIPOPOLYSACCHARIDE-RESPONSIVE, BEIGE-LIKE ANCHOR PROTEIN; LRBA
		Alternative titles, symbols: LBA;;CELL DIVISION CYCLE 4-LIKE PROTEIN; CDC4L;;CDC4-LIKE PROTEIN
		OMIM phenotype #614700			(associated with 1 Ref gene)
		Inheritance: Autosomal recessive
			Disorder: Immunodeficiency, common variable, 8, with autoimmunity, (3)
	chr4:28,824,869-28,825,805, Ref Gene MESTP3
	chr4:69,570,095-69,578,218, Ref Gene LOC728811
	chr4:78,879,485-78,879,930, Ref Gene LOC100128297
	chr4:78,003,552-78,004,266, Ref Gene RPL7P17
	chr4:121,012,204-121,013,416, Ref Gene LTV1P1
	chr4:40,992,171-40,992,290, Ref Gene RNA5SP160
	chr4:151,500,241-151,502,697, Ref Gene LOC729558
	chr4:48,485,360-48,491,541, Ref Gene SLC10A4
	chr4:74,861,359-74,864,446, Ref Gene CXCL5
		OMIM ID *600324:		CHEMOKINE, CXC MOTIF, LIGAND 5; CXCL5
		Alternative titles, symbols: SMALL INDUCIBLE CYTOKINE SUBFAMILY B, MEMBER 5; SCYB5;;NEUTROPHIL-ACTIVATING PEPTIDE ENA-78; ENA78;;LIPOPOLYSACCHARIDE-INDUCED CXC CHEMOKINE; LIX
	chr4:108,968,701-109,090,112, Ref Gene LEF1
		OMIM ID +153245:		LYMPHOID ENHANCER-BINDING FACTOR 1; LEF1
		Alternative titles, symbols: TRANSCRIPTION FACTOR, T CELL-SPECIFIC, 1, ALPHA;;TCF1-ALPHASEBACEOUS TUMORS, SOMATIC, INCLUDED
			Disorder: Sebaceous tumors, somatic (3)
	chr4:119,200,345-119,200,475, Ref Gene SNORA24
	chr4:113,460,489-113,558,151, Ref Gene C4orf21
	chr4:84,213,614-84,256,306, Ref Gene HPSE
		OMIM ID *604724:		HEPARANASE; HPSE
		Alternative titles, symbols: HPSE1; HSE1;;HPA;;HPA1
	chr4:110,749,150-110,765,863, Ref Gene RRH
		OMIM ID *605224:		RHODOPSIN HOMOLOG, RETINAL PIGMENT EPITHELIUM-DERIVED; RRH
		Alternative titles, symbols: RHODOPSIN HOMOLOG, RPE-DERIVED;;PEROPSIN
	chr4:843,065-926,174, Ref Gene GAK
		OMIM ID *602052:		CYCLIN G-ASSOCIATED KINASE; GAK
		Alternative titles, symbols:
	chr4:123,651,344-123,653,613, Ref Gene CETN4P
	chr4:23,793,644-24,474,394, Ref Gene PPARGC1A
		OMIM ID *604517:		PEROXISOME PROLIFERATOR-ACTIVATED RECEPTOR-GAMMA, COACTIVATOR 1, ALPHA;PPARGC1A
		Alternative titles, symbols: PEROXISOME PROLIFERATOR-ACTIVATED RECEPTOR-GAMMA, COACTIVATOR 1; PPARGC1;;PPAR-GAMMA COACTIVATOR 1-ALPHA; PGC1A;;PGC1-ALPHA;;PPAR-GAMMA COACTIVATOR 1; PGC1
	chr4:123,533,783-123,542,212, Ref Gene IL21
		OMIM ID *605384:		INTERLEUKIN 21; IL21
		Alternative titles, symbols:
	chr4:103,715,540-103,790,050, Ref Gene UBE2D3
		OMIM ID *602963:		UBIQUITIN-CONJUGATING ENZYME E2D 3; UBE2D3
		Alternative titles, symbols: UBC4/5, S. CEREVISIAE, HOMOLOG OF;;UBIQUITIN-CONJUGATING ENZYME UBCH5C; UBCH5C
	chr4:4,543,858-4,712,665, Ref Gene STX18-AS1
	chr4:186,145,552-186,146,269, Ref Gene LOC100129240
	chr4:153,457,580-153,457,668, Ref Gene MIR4453
	chr4:148,872,792-148,873,403, Ref Gene LOC100129572
	chr4:89,011,416-89,152,569, Ref Gene ABCG2
		OMIM ID *603756:		ATP-BINDING CASSETTE, SUBFAMILY G, MEMBER 2; ABCG2
		Alternative titles, symbols: ATP-BINDING CASSETTE TRANSPORTER, PLACENTA-SPECIFIC; ABCP;;BREAST CANCER RESISTANCE PROTEIN; BCRP;;MITOXANTRONE-RESISTANCE PROTEIN; MRX
		OMIM phenotype #138900			(associated with 1 Ref gene)
			Disorder: [Uric acid concentration, serum, QTL1], (3)
		OMIM phenotype #614490			(associated with 1 Ref gene)
			Disorder: [Junior blood group system], (3)
	chr4:9,704,468-9,712,436, Ref Gene ALG1L3P
	chr4:37,868,283-37,868,438, Ref Gene GAFA3
	chr4:48,137,800-48,271,814, Ref Gene TEC
		OMIM ID *600583:		TEC PROTEIN TYROSINE KINASE; TEC
		Alternative titles, symbols:
	chr4:4,269,428-4,291,896, Ref Gene LYAR
	chr4:98,969,706-98,970,191, Ref Gene DUTP8
	chr4:88,896,802-88,904,563, Ref Gene SPP1
		OMIM ID *166490:		SECRETED PHOSPHOPROTEIN 1; SPP1
		Alternative titles, symbols: OSTEOPONTIN; OPN;;BONE SIALOPROTEIN;;URINARY STONE PROTEIN;;EARLY T LYMPHOCYTE ACTIVATION 1; ETA1
	chr4:89,442,129-89,444,952, Ref Gene PYURF
	chr4:16,162,128-16,228,161, Ref Gene TAPT1
		OMIM ID *612758:		TRANSMEMBRANE ANTERIOR POSTERIOR TRANSFORMATION 1; TAPT1
		Alternative titles, symbols: CYTOMEGALOVIRUS gH FUSION RECEPTOR; CMVFR
	chr4:171,185,909-171,186,476, Ref Gene LOC100128824
	chr4:131,415,828-131,416,434, Ref Gene PGBD4P4
	chr4:88,128,168-88,129,446, Ref Gene GAPDHP60
	chr4:110,800,226-110,801,059, Ref Gene KRT19P3
	chr4:183,065,112-183,724,177, Ref Gene TENM3
		OMIM ID *610083:		ODZ, DROSOPHILA, HOMOLOG OF, 3; ODZ3
		Alternative titles, symbols: TENASCIN M3; TENM3; TNM3;;KIAA1455
		OMIM phenotype #615145			(associated with 1 Ref gene)
		Inheritance: Autosomal recessive
			Disorder: Microphthalmia, isolated, with coloboma 9, (3)
	chr4:41,362,802-41,702,061, Ref Gene LIMCH1
	chr4:9,514,472-9,515,636, Ref Gene OR7E83P
	chr4:156,377,924-156,378,259, Ref Gene MTND3P3
	chr4:134,070,470-134,112,732, Ref Gene PCDH10
		OMIM ID *608286:		PROTOCADHERIN 10; PCDH10
		Alternative titles, symbols: KIAA1400
	chr4:165,836,718-165,838,132, Ref Gene TRIM60P14
	chr4:57,259,528-57,301,802, Ref Gene PPAT
		OMIM ID *172450:		PHOSPHORIBOSYLPYROPHOSPHATE AMIDOTRANSFERASE; PPAT
		Alternative titles, symbols: GLUTAMINE PHOSPHORIBOSYLPYROPHOSPHATE AMIDOTRANSFERASE; GPAT
	chr4:110,970,187-111,120,355, Ref Gene ELOVL6
		OMIM ID *611546:		ELONGATION OF VERY LONG CHAIN FATTY ACIDS-LIKE 6; ELOVL6
		Alternative titles, symbols: LONG-CHAIN FATTY-ACYL ELONGASE; LCE;;FATTY ACYL-CoA ELONGASE; FACE
	chr4:87,744,477-87,770,416, Ref Gene SLC10A6
		OMIM ID *613366:		SOLUTE CARRIER FAMILY 10 (SODIUM/BILE ACID COTRANSPORTER FAMILY),MEMBER 6; SLC10A6
		Alternative titles, symbols: SODIUM-DEPENDENT ORGANIC ANION TRANSPORTER; SOAT
	chr4:57,975,928-58,071,465, Ref Gene IGFBP7-AS1
	chr4:120,415,550-120,549,981, Ref Gene PDE5A
		OMIM ID *603310:		PHOSPHODIESTERASE 5A; PDE5A
		Alternative titles, symbols:
	chr4:123,073,488-123,283,914, Ref Gene KIAA1109
		OMIM ID *611565:		KIAA1109 GENE; KIAA1109
		Alternative titles, symbols: TWEEK, DROSOPHILA, HOMOLOG OF; TWEEK
	chr4:68,590,944-68,592,117, Ref Gene LOC100419046
	chr4:40,504,057-40,504,136, Ref Gene MIR4802
	chr4:47,596,015-47,840,395, Ref Gene CORIN
		OMIM ID *605236:		CORIN, SERINE PEPTIDASE; CORIN
		Alternative titles, symbols: CRN;;TRANSMEMBRANE PROTEASE, SERINE 10; TMPRSS10;;ATC2;;PRO-ANP-CONVERTING ENZYME
		OMIM phenotype #614595			(associated with 1 Ref gene)
			Disorder: Preeclampsia/eclampsia 5, (3)
	chr4:106,447,114-106,448,635, Ref Gene LOC402182
	chr4:669,992-683,257, Ref Gene MFSD7
	chr4:106,473,704-106,602,070, Ref Gene ARHGEF38
	chr4:5,544,531-5,711,275, Ref Gene EVC2
		OMIM ID *607261:		EVC2 GENE; EVC2
		Alternative titles, symbols: LIMBIN; LBN
		OMIM phenotype #225500			(associated with 2 Ref genes)
		Inheritance: Autosomal recessive
			Disorder: Ellis-van Creveld syndrome, (3)
	chr4:1,189,571-1,202,750, Ref Gene LOC100130872
	chr4:39,622,632-39,622,692, Ref Gene RNU7-11P
	chr4:39,824,483-39,979,576, Ref Gene PDS5A
		OMIM ID *613200:		PDS5, REGULATOR OF COHESION MAINTENANCE, S. CEREVISIAE, HOMOLOG OF,A; PDS5A
		Alternative titles, symbols: KIAA0648;;SCC112
	chr4:155,476,362-155,477,149, Ref Gene LOC100422640
	chr4:153,547,266-153,601,317, Ref Gene TMEM154
	chr4:9,245,605-9,247,197, Ref Gene USP17L17
	chr4:187,508,937-187,647,876, Ref Gene FAT1
		OMIM ID *600976:		FAT TUMOR SUPPRESSOR, DROSOPHILA, HOMOLOG OF, 1; FAT1
		Alternative titles, symbols:
	chr4:65,779,999-65,870,218, Ref Gene RP11-707A18.1
	chr4:165,864,395-165,865,192, Ref Gene NACA3P
	chr4:113,569,339-113,569,407, Ref Gene MIR302A
		OMIM ID *614596:		MICRO RNA 302A; MIR302A
		Alternative titles, symbols: miRNA302A
	chr4:46,246,470-46,392,056, Ref Gene GABRA2
		OMIM ID *137140:		GAMMA-AMINOBUTYRIC ACID RECEPTOR, ALPHA-2; GABRA2
		Alternative titles, symbols: GABA-A RECEPTOR, ALPHA-2 POLYPEPTIDE
		OMIM phenotype #103780			(associated with 6 Ref genes)
			Disorder: {Alcohol dependence, susceptibility to}, (3)
			Disorder: {Alcohol dependence}, (3)
			Disorder: {Alcohol dependence, protection against}, (3)
	chr4:156,587,862-156,658,214, Ref Gene GUCY1A3
		OMIM ID *139396:		GUANYLATE CYCLASE 1, SOLUBLE, ALPHA-3; GUCY1A3
		Alternative titles, symbols: GUANYLYL CYCLASE, SOLUBLE, ALPHA-3; GUCA3;;GUANYLATE CYCLASE, SOLUBLE, ALPHA-1; GUCY1A1;;GUANYLYL CYCLASE, NITRIC OXIDE-SENSITIVE, ALPHA-1 SUBUNIT;;NITRIC OXIDE-SENSITIVE GUANYLYL CYCLASE, ALPHA-1 SUBUNIT;;NOGC, ALPHA-1 SUBUNIT
	chr4:106,967,233-107,237,861, Ref Gene TBCK
	chr4:7,760,440-7,941,653, Ref Gene AFAP1
		OMIM ID *608252:		ACTIN FILAMENT-ASSOCIATED PROTEIN 1; AFAP1
		Alternative titles, symbols: AFAP;;AFAP, 110-KD; AFAP110
	chr4:84,298,519-84,299,229, Ref Gene LOC100287427
	chr4:80,413,747-80,497,614, Ref Gene LINC00989
	chr4:110,913,481-110,913,587, Ref Gene RNU6-35P
	chr4:37,246,690-37,451,087, Ref Gene KIAA1239
	chr4:22,595,784-22,596,130, Ref Gene RPS27P13
	chr4:195,209-198,816, Ref Gene LOC100288172
	chr4:68,686,594-68,749,716, Ref Gene TMPRSS11D
		OMIM ID *605369:		TRANSMEMBRANE PROTEASE, SERINE 11D; TMPRSS11D
		Alternative titles, symbols: AIRWAY TRYPSIN-LIKE PROTEASE;;HAT
	chr4:114,821,432-114,901,281, Ref Gene ARSJ
		OMIM ID *610010:		ARYLSULFATASE J; ARSJ
		Alternative titles, symbols:
	chr4:9,350,619-9,352,211, Ref Gene USP17L28
	chr4:101,581,436-101,596,270, Ref Gene LINC01216
	chr4:183,090,446-183,090,531, Ref Gene MIR1305
	chr4:150,711,110-150,712,118, Ref Gene LOC100216487
	chr4:79,567,148-79,605,655, Ref Gene LINC01094
	chr4:2,326,195-2,326,813, Ref Gene LOC100421664
	chr4:117,779,252-117,780,125, Ref Gene HAVCR1P2
	chr4:113,276,893-113,281,069, Ref Gene RTEL1P1
	chr4:98,946,491-98,947,475, Ref Gene RPL5P12
	chr4:169,815,774-169,931,468, Ref Gene CBR4
	chr4:773,937-775,636, Ref Gene LOC100129917
	chr4:141,418,880-141,422,484, Ref Gene LOC646484
	chr4:153,242,410-153,456,393, Ref Gene FBXW7
		OMIM ID *606278:		F-BOX AND WD40 DOMAIN PROTEIN 7; FBXW7
		Alternative titles, symbols: FBW7;;FBXW6; FBW6;;FBXO30; FBX30;;ARCHIPELAGO, DROSOPHILA, HOMOLOG OF; AGO;;CDC4, S. CEREVISIAE, HOMOLOG OF;;SEL10, C. ELEGANS, HOMOLOG OF; SEL10
	chr4:4,291,924-4,323,513, Ref Gene ZBTB49
	chr4:153,410,479-153,410,568, Ref Gene MIR3140
	chr4:140,637,545-141,075,233, Ref Gene MAML3
		OMIM ID *608991:		MASTERMIND-LIKE 3; MAML3
		Alternative titles, symbols: MASTERMIND, DROSOPHILA, HOMOLOG OF, 2; MAM2;;KIAA1816
	chr4:80,822,771-80,994,626, Ref Gene ANTXR2
		OMIM ID *608041:		ANTHRAX TOXIN RECEPTOR 2; ANTXR2
		Alternative titles, symbols: CAPILLARY MORPHOGENESIS GENE 2; CMG2
		OMIM phenotype #228600			(associated with 1 Ref gene)
		Inheritance: Autosomal recessive
			Disorder: Hyaline fibromatosis syndrome, (3)
	chr4:154,701,742-154,710,228, Ref Gene SFRP2
		OMIM ID *604157:		SECRETED FRIZZLED-RELATED PROTEIN 2; SFRP2
		Alternative titles, symbols: SECRETED APOPTOSIS-RELATED PROTEIN 1; SARP1
	chr4:83,049,681-83,052,784, Ref Gene HNRNPA3P13
	chr4:122,290,588-122,291,443, Ref Gene LOC100418710
	chr4:76,932,333-77,033,955, Ref Gene ART3
		OMIM ID *603086:		ADP-RIBOSYLTRANSFERASE 3; ART3
		Alternative titles, symbols:
	chr4:107,757,658-107,758,728, Ref Gene ACTR6P1
	chr4:83,821,837-83,841,284, Ref Gene THAP9
		OMIM ID *612537:		THAP DOMAIN-CONTAINING PROTEIN 9; THAP9
		Alternative titles, symbols:
	chr4:153,534,976-153,535,522, Ref Gene RPS14P6
	chr4:129,730,779-129,796,379, Ref Gene JADE1
		OMIM ID *610514:		PHD FINGER PROTEIN 17; PHF17
		Alternative titles, symbols: GENE FOR APOPTOSIS AND DIFFERENTIATION IN EPITHELIA; JADE1;;KIAA1807
	chr4:119,551,084-119,556,180, Ref Gene RP11-384K6.6
	chr4:65,632,824-65,633,656, Ref Gene RPS6P5
	chr4:140,347,997-140,352,038, Ref Gene LOC100421868
	chr4:83,196,002-83,197,953, Ref Gene BIN2P1
	chr4:53,227-88,099, Ref Gene ZNF595
	chr4:54,952,852-54,954,618, Ref Gene MORF4L2P1
	chr4:9,231,367-9,232,959, Ref Gene USP17L14P
	chr4:70,933,103-70,950,990, Ref Gene CSN1S2AP
	chr4:77,905,998-77,907,656, Ref Gene LOC100131826
	chr4:47,033,295-47,432,801, Ref Gene GABRB1
		OMIM ID *137190:		GAMMA-AMINOBUTYRIC ACID RECEPTOR, BETA-1; GABRB1
		Alternative titles, symbols: GABA-A RECEPTOR, BETA-1 POLYPEPTIDE
	chr4:74,347,462-74,369,718, Ref Gene AFM
		OMIM ID *104145:		AFAMIN; AFM
		Alternative titles, symbols: ALPHA-ALBUMIN; ALBA; ALB2
	chr4:128,703,453-128,755,228, Ref Gene HSPA4L
	chr4:2,743,387-2,758,103, Ref Gene TNIP2
		OMIM ID *610669:		TNFAIP3-INTERACTING PROTEIN 2; TNIP2
		Alternative titles, symbols: A20-BINDING INHIBITOR OF NFKB 2; ABIN2;;FLIP1
	chr4:28,821,204-28,821,290, Ref Gene MIR4275
	chr4:41,937,137-41,962,824, Ref Gene TMEM33
	chr4:77,234,192-77,333,285, Ref Gene CCDC158
	chr4:129,190,392-129,209,984, Ref Gene PGRMC2
		OMIM ID *607735:		PROGESTERONE RECEPTOR MEMBRANE COMPONENT 2; PGRMC2
		Alternative titles, symbols:
	chr4:1,396,720-1,400,119, Ref Gene NKX1-1
	chr4:89,448,713-89,449,318, Ref Gene LOC100129137
	chr4:37,828,282-37,864,559, Ref Gene PGM2
		OMIM ID *172000:		PHOSPHOGLUCOMUTASE 2; PGM2
		Alternative titles, symbols:
	chr4:152,041,433-152,246,797, Ref Gene SH3D19
		OMIM ID *608674:		SH3 DOMAIN PROTEIN 19
		Alternative titles, symbols: SH3D19;;EEN-BINDING PROTEIN; EBPSH3D19/RUNX1 FUSION GENE, INCLUDED
	chr4:70,146,217-70,160,768, Ref Gene UGT2B28
		OMIM ID *606497:		URIDINE DIPHOSPHATE GLYCOSYLTRANSFERASE 2 FAMILY, MEMBER B28; UGT2B28
		Alternative titles, symbols:
	chr4:77,035,812-77,069,668, Ref Gene NUP54
		OMIM ID *607607:		NUCLEOPORIN, 54-KD; NUP54
		Alternative titles, symbols:
	chr4:1,203,908-1,212,379, Ref Gene CTBP1-AS
	chr4:53,656,161-53,681,631, Ref Gene RP11-752D24.3
	chr4:54,874,540-54,931,562, Ref Gene CHIC2
		OMIM ID *604332:		CYSTEINE-RICH HYDROPHOBIC DOMAIN 2; CHIC2
		Alternative titles, symbols: BRX-LIKE GENE TRANSLOCATED IN LEUKEMIA; BTLBTL/ETV6 FUSION GENE, INCLUDED
		OMIM phenotype #601626			(associated with 21 Ref genes)
		Inheritance: Autosomal dominant
			Disorder: {Leukemia, acute myeloid}, (3)
			Disorder: Leukemia, acute myeloid, reduced survival in, (3)
			Disorder: {Leukemia, acute myeloid, susceptibility to}, (3)
			Disorder: Leukemia, acute myelogenous, (3)
			Disorder: Leukemia, acute myeloid, somatic, (3)
			Disorder: Leukemia, acute myeloid, (3)
			Disorder: Myeloid leukemia, acute, M4/M4Eo subtype, somatic, (1)
			Disorder: Leukemia, acute myeloid, (1)
	chr4:117,016,648-117,018,256, Ref Gene RLFP1
	chr4:74,962,752-74,964,997, Ref Gene CXCL2
		OMIM ID *139110:		CHEMOKINE, CXC MOTIF, LIGAND 2; CXCL2
		Alternative titles, symbols: GRO2 ONCOGENE; GRO2;;SMALL INDUCIBLE CYTOKINE SUBFAMILY B, MEMBER 2; SCYB2;;MACROPHAGE INFLAMMATORY PROTEIN 2; MIP2;;GRO PROTEIN, BETA; GROB;;MIP2-ALPHA; MIP2A
	chr4:2,249,160-2,263,739, Ref Gene MXD4
	chr4:52,700,010-52,783,003, Ref Gene DCUN1D4
		OMIM ID *612977:		DCN1 DOMAIN-CONTAINING PROTEIN 4; DCUN1D4
		Alternative titles, symbols: KIAA0276
	chr4:25,749,049-25,864,647, Ref Gene SEL1L3
	chr4:88,081,260-88,161,466, Ref Gene KLHL8
		OMIM ID *611967:		KELCH-LIKE 8; KLHL8
		Alternative titles, symbols: KIAA1378
	chr4:95,219,707-95,264,027, Ref Gene HPGDS
		OMIM ID *602598:		PROSTAGLANDIN D2 SYNTHASE, HEMATOPOIETIC; HPGDS
		Alternative titles, symbols: PGDS
	chr4:206,389-249,774, Ref Gene ZNF876P
	chr4:156,382,791-156,383,818, Ref Gene MTND2P33
	chr4:187,207,252-187,422,212, Ref Gene F11-AS1
	chr4:136,486,064-136,488,317, Ref Gene TARS2P1
	chr4:76,922,623-76,928,641, Ref Gene CXCL9
		OMIM ID *601704:		CHEMOKINE, CXC MOTIF, LIGAND 9; CXCL9
		Alternative titles, symbols: MONOKINE INDUCED BY GAMMA INTERFERON; MIG;;SMALL INDUCIBLE CYTOKINE SUBFAMILY B, MEMBER 9; SCYB9
	chr4:115,634,595-115,636,107, Ref Gene CIR1P2
	chr4:1,795,039-1,810,599, Ref Gene FGFR3
		OMIM ID *134934:		FIBROBLAST GROWTH FACTOR RECEPTOR 3; FGFR3FGFR3/TACC3 FUSION GENE, INCLUDED
		Alternative titles, symbols:
		OMIM phenotype #100800			(associated with 1 Ref gene)
		Inheritance: Autosomal dominant
			Disorder: Achondroplasia, (3)
		OMIM phenotype #109800			(associated with 5 Ref genes)
		Inheritance: Autosomal dominant
			Disorder: {?Bladder cancer susceptibility}, (2)
			Disorder: Bladder cancer, somatic, (3)
			Disorder: {Bladder cancer, somatic}, (3)
		OMIM phenotype #114500			(associated with 25 Ref genes)
		Inheritance: Autosomal dominant
			Disorder: {Colorectal cancer}, (3)
			Disorder: {Colonic adenoma recurrence, reduced risk of}, (3)
			Disorder: Colorectal cancer, somatic, (3)
			Disorder: {Colon cancer, susceptibility to}, (3)
			Disorder: Colorectal cancer, (3)
			Disorder: {Colorectal cancer, susceptibility to}, (3)
			Disorder: Colon cancer, somatic, (3)
		OMIM phenotype #146000			(associated with 1 Ref gene)
		Inheritance: Autosomal dominant
			Disorder: Hypochondroplasia, (3)
		OMIM phenotype #149730			(associated with 3 Ref genes)
		Inheritance: Autosomal dominant
			Disorder: LADD syndrome, (3)
		OMIM phenotype #162900			(associated with 4 Ref genes)
		Inheritance: Autosomal dominant
			Disorder: {Nevus sebaceous, somatic}, (3)
			Disorder: Epidermal nevus, somatic, (3)
			Disorder: Nevus, epidermal, somatic, (3)
		OMIM phenotype #187600			(associated with 1 Ref gene)
		Inheritance: Autosomal dominant
			Disorder: Thanatophoric dysplasia, type I, (3)
		OMIM phenotype #187601			(associated with 1 Ref gene)
		Inheritance: Autosomal dominant
			Disorder: Thanatophoric dysplasia, type II, (3)
		OMIM phenotype #273300			(associated with 4 Ref genes)
			Disorder: Male germ cell tumor (2)
			Disorder: Testicular tumor, somatic, (3)
			Disorder: Spermatocytic seminoma, somatic, (3)
			Disorder: Germ cell tumors, (3)
		OMIM phenotype #602849			(associated with 1 Ref gene)
		Inheritance: Autosomal dominant
			Disorder: Muenke syndrome, (3)
		OMIM phenotype #603956			(associated with 1 Ref gene)
			Disorder: Cervical cancer, somatic, (3)
		OMIM phenotype #610474			(associated with 1 Ref gene)
		Inheritance: Autosomal dominant
			Disorder: CATSHL syndrome, (3)
		OMIM phenotype #612247			(associated with 1 Ref gene)
			Disorder: Crouzon syndrome with acanthosis nigricans, (3)
	chr4:171,525,866-171,535,277, Ref Gene HSP90AA6P
	chr4:157,775,096-157,783,056, Ref Gene LOC646865
	chr4:113,569,030-113,569,097, Ref Gene MIR367
		OMIM ID *614600:		MICRO RNA 367; MIR367
		Alternative titles, symbols: miRNA367
	chr4:117,115,187-117,115,905, Ref Gene TTC39CP1
	chr4:17,488,016-17,513,857, Ref Gene QDPR
		OMIM ID *612676:		QUINOID DIHYDROPTERIDINE REDUCTASE; QDPR
		Alternative titles, symbols: DIHYDROPTERIDINE REDUCTASE; DHPR
		OMIM phenotype #261630			(associated with 1 Ref gene)
		Inheritance: Autosomal recessive
			Disorder: Hyperphenylalaninemia, BH4-deficient, C, (3)
	chr4:9,345,874-9,347,466, Ref Gene USP17L27
	chr4:139,978,871-140,098,372, Ref Gene ELF2
	chr4:7,325,838-7,325,909, Ref Gene TRNASUP5P
	chr4:36,507,665-36,510,488, Ref Gene LOC100130532
	chr4:123,747,568-123,819,390, Ref Gene FGF2
		OMIM ID *134920:		FIBROBLAST GROWTH FACTOR 2; FGF2
		Alternative titles, symbols: FIBROBLAST GROWTH FACTOR, BASIC; FGFB; BFGF
	chr4:53,738,797-54,232,242, Ref Gene SCFD2
	chr4:54,793,440-54,794,303, Ref Gene LOC100129728
	chr4:83,415,959-83,417,087, Ref Gene RPS6P6
	chr4:38,825,325-38,858,438, Ref Gene TLR6
		OMIM ID *605403:		TOLL-LIKE RECEPTOR 6; TLR6
		Alternative titles, symbols:
	chr4:155,665,163-155,674,270, Ref Gene LRAT
		OMIM ID *604863:		LECITHIN RETINOL ACYLTRANSFERASE; LRAT
		Alternative titles, symbols:
		OMIM phenotype #613341			(associated with 1 Ref gene)
		Inheritance: Autosomal recessive
			Disorder: Retinal dystrophy, early-onset severe, (3)
			Disorder: Leber congenital amaurosis 14, (3)
			Disorder: Retinitis pigmentosa, juvenile, (3)
	chr4:145,567,148-145,662,542, Ref Gene HHIP
		OMIM ID *606178:		HEDGEHOG-INTERACTING PROTEIN; HHIP
		Alternative titles, symbols: HIP
	chr4:13,547,700-13,549,448, Ref Gene LINC01096
	chr4:70,081,316-70,082,247, Ref Gene LOC100422021
	chr4:187,092,017-187,092,411, Ref Gene ORAOV1P1
	chr4:86,068,860-86,923,823, Ref Gene ARHGAP24
		OMIM ID *610586:		RHO GTPase-ACTIVATING PROTEIN 24; ARHGAP24
		Alternative titles, symbols: RAC1- AND CDC42-SPECIFIC GTPase-ACTIVATING PROTEIN, 72-KD; RCGAP72;;p73RHOGAP;;FILAMIN A-ASSOCIATED RHOGAP; FILGAP
	chr4:53,579,416-53,579,537, Ref Gene SNORA26
		OMIM ID *614626:		SMALL NUCLEOLAR RNA, H/ACA BOX, 26; SNORA26
		Alternative titles, symbols: snoRNA, HBI-6;;MBI-6, MOUSE, HOMOLOG OF
	chr4:126,644,428-126,645,372, Ref Gene TMEM248P1
	chr4:83,534,266-83,542,590, Ref Gene LINC00575
	chr4:56,085,511-56,086,140, Ref Gene LOC100128865
	chr4:151,642,127-151,642,768, Ref Gene ZBTB8OSP1
	chr4:93,225,453-94,695,707, Ref Gene GRID2
		OMIM ID *602368:		GLUTAMATE RECEPTOR, IONOTROPIC, DELTA 2; GRID2
		Alternative titles, symbols:
	chr4:90,757,552-90,763,142, Ref Gene RP11-67M1.1
	chr4:139,398,387-139,403,461, Ref Gene LOC100131429
	chr4:84,423,852-84,424,187, Ref Gene RPL30P5
	chr4:39,413,530-39,413,594, Ref Gene MIR5591
	chr4:166,794,390-167,026,330, Ref Gene TLL1
		OMIM ID *606742:		TOLLOID-LIKE 1; TLL1
		Alternative titles, symbols: TLL
		OMIM phenotype #613087			(associated with 1 Ref gene)
		Inheritance: Autosomal dominant
			Disorder: Atrial septal defect 6, (3)
	chr4:3,064,973-3,076,241, Ref Gene HTT-AS
	chr4:2,845,454-2,931,803, Ref Gene ADD1
		OMIM ID *102680:		ADDUCIN 1; ADD1
		Alternative titles, symbols: ADDUCIN, ALPHA
		OMIM phenotype #145500			(associated with 19 Ref genes)
			Disorder: {Hypertension, essential, susceptibility to}, (3)
			Disorder: [Blood pressure regulation QTL], (2)
			Disorder: {Hypertension, essential, susceptibility to, 1}, (2)
			Disorder: {Hypertension, essential, susceptibility to, 5}, (2)
			Disorder: {Hypertension, essential, susceptibility to, 2}, (2)
			Disorder: {Hypertension, essential, susceptibility to, 6}, (2)
			Disorder: {Hypertension, essential, susceptibility to, 3}, (2)
			Disorder: {Hypertension, salt-sensitive essential, susceptibility to}, (3)
			Disorder: ?Hypertension, essential, (1)
			Disorder: Hypertension, essential, (3)
			Disorder: {Hypertension, essential, salt-sensitive}, (3)
			Disorder: {Hypertension, essential, susceptibility to, 4}, (2)
			Disorder: {Hypertension, susceptibility to}, (3)
			Disorder: {Hypertension, susceptibility to}, (2)
	chr4:119,201,193-119,274,053, Ref Gene PRSS12
		OMIM ID *606709:		PROTEASE, SERINE, 12; PRSS12
		Alternative titles, symbols: NEUROTRYPSIN;;MOTOPSIN;;BRAIN-SPECIFIC SERINE PROTEASE 3; BSSP3
		OMIM phenotype #249500			(associated with 1 Ref gene)
		Inheritance: Autosomal recessive
			Disorder: Mental retardation, autosomal recessive 1, (3)
	chr4:55,944,426-55,991,762, Ref Gene KDR
		OMIM ID *191306:		KINASE INSERT DOMAIN RECEPTOR; KDR
		Alternative titles, symbols: TYROSINE KINASE GROWTH FACTOR RECEPTOR;;FLK1, MOUSE, HOMOLOG OF; FLK1;;VASCULAR ENDOTHELIAL GROWTH FACTOR RECEPTOR; VEGFR;;VASCULAR ENDOTHELIAL GROWTH FACTOR RECEPTOR 2; VEGFR2
		OMIM phenotype #602089			(associated with 3 Ref genes)
		Inheritance: Autosomal dominant
			Disorder: {Hemangioma, capillary infantile, susceptibility to}, (3)
			Disorder: Hemangioma, capillary infantile, somatic, (3)
	chr4:73,964,458-73,966,223, Ref Gene HMGA1P2
	chr4:10,293,815-10,294,396, Ref Gene LOC100422638
	chr4:70,440,059-70,451,245, Ref Gene LOC100422024
	chr4:30,721,951-31,148,423, Ref Gene PCDH7
		OMIM ID *602988:		PROTOCADHERIN 7; PCDH7
		Alternative titles, symbols: BRAIN-HEART PROTOCADHERIN; BHPCDH
	chr4:184,415,890-184,425,668, Ref Gene RP11-367N14.2
	chr4:3,315,874-3,441,640, Ref Gene RGS12
		OMIM ID *602512:		REGULATOR OF G PROTEIN SIGNALING 12; RGS12
		Alternative titles, symbols:
	chr4:153,701,091-153,833,064, Ref Gene ARFIP1
		OMIM ID *605928:		ADP-RIBOSYLATION FACTOR-INTERACTING PROTEIN 1; ARFIP1
		Alternative titles, symbols: ARFAPTIN 1
	chr4:13,338,022-13,340,549, Ref Gene HSP90AB2P
	chr4:38,665,790-38,703,129, Ref Gene KLF3
		OMIM ID *609392:		KRUPPEL-LIKE FACTOR 3; KLF3
		Alternative titles, symbols: BASIC KRUPPEL-LIKE FACTOR; BKLF
	chr4:159,690,182-159,829,202, Ref Gene FNIP2
		OMIM ID *612768:		FOLLICULIN-INTERACTING PROTEIN 2; FNIP2
		Alternative titles, symbols: FNIP1-LIKE PROTEIN; FNIPL;;METHYLGUANINE-INDUCED APOPTOSIS 1; MAPO1;;KIAA1450
	chr4:190,982,234-190,984,151, Ref Gene CLUHP4
	chr4:110,443,640-110,456,740, Ref Gene ZCCHC23
	chr4:140,211,071-140,223,705, Ref Gene NDUFC1
		OMIM ID *603844:		NADH-UBIQUINONE OXIDOREDUCTASE 1, SUBUNIT C1; NDUFC1
		Alternative titles, symbols:
	chr4:120,056,939-120,108,944, Ref Gene MYOZ2
		OMIM ID *605602:		MYOZENIN 2; MYOZ2
		Alternative titles, symbols: CALSARCIN 1
		OMIM phenotype #613838			(associated with 1 Ref gene)
		Inheritance: Autosomal dominant
			Disorder: Cardiomyopathy, familial hypertrophic, 16, (3)
	chr4:70,272,695-70,273,625, Ref Gene LOC100422029
	chr4:123,761,504-123,761,845, Ref Gene RPS26P23
	chr4:20,702,036-20,729,980, Ref Gene PACRGL
	chr4:43,588,337-43,590,346, Ref Gene PGBD3P4
	chr4:52,731,219-52,731,701, Ref Gene DUTP7
	chr4:17,429,288-17,429,972, Ref Gene RPS7P6
	chr4:343,946-344,041, Ref Gene MIR571
	chr4:48,018,791-48,039,084, Ref Gene NIPAL1
	chr4:61,788,337-61,788,402, Ref Gene MIR548AG1
	chr4:189,060,598-189,068,649, Ref Gene TRIML1
	chr4:25,314,396-25,374,190, Ref Gene ZCCHC4
		OMIM ID *611792:		ZINC FINGER CCHC DOMAIN-CONTAINING PROTEIN 4; ZCCHC4
		Alternative titles, symbols:
	chr4:68,584,717-68,586,959, Ref Gene LOC100419862
	chr4:187,187,099-187,210,835, Ref Gene F11
		OMIM ID *264900:		COAGULATION FACTOR XI; F11
		Alternative titles, symbols: FACTOR XI
		OMIM phenotype #612416			(associated with 1 Ref gene)
			Disorder: Factor XI deficiency, autosomal recessive, (3)
			Disorder: Factor XI deficiency, autosomal dominant, (3)
	chr4:88,257,691-88,312,455, Ref Gene HSD17B11
		OMIM ID *612831:		17-@BETA-HYDROXYSTEROID DEHYDROGENASE XI; HSD17B11
		Alternative titles, symbols: 17-@BETA-HSDXI;;RETSDR2;;PAN1B
	chr4:73,672,904-73,674,101, Ref Gene HNRNPA1P67
	chr4:2,090,042-2,092,431, Ref Gene LOC100419959
	chr4:44,694,190-44,728,651, Ref Gene GNPDA2
		OMIM ID *613222:		GLUCOSAMINE-6-PHOSPHATE DEAMINASE 2; GNPDA2
		Alternative titles, symbols: GNP2
	chr4:37,592,422-37,687,999, Ref Gene RELL1
		OMIM ID *611212:		RELT-LIKE 1; RELL1
		Alternative titles, symbols:
	chr4:54,243,803-54,326,103, Ref Gene FIP1L1
		OMIM ID *607686:		FIP1-LIKE 1; FIP1L1FIP1L1/PDGFRA FUSION GENE, INCLUDED
		Alternative titles, symbols:
	chr4:111,337,416-111,339,660, Ref Gene ZNF969P
	chr4:144,257,680-144,395,718, Ref Gene GAB1
		OMIM ID *604439:		GRB2-ASSOCIATED BINDING PROTEIN 1; GAB1
		Alternative titles, symbols:
	chr4:63,682,544-63,684,509, Ref Gene EXOC5P1
	chr4:71,108,333-71,117,149, Ref Gene CSN3
		OMIM ID *601695:		CASEIN, KAPPA; CSN10
		Alternative titles, symbols: CSN3;;CSNK;;KCA
	chr4:63,355,164-63,355,935, Ref Gene LOC100131441
	chr4:48,988,264-49,064,096, Ref Gene CWH43
	chr4:79,101,380-79,103,299, Ref Gene SERBP1P5
	chr4:184,826,509-184,944,679, Ref Gene STOX2
	chr4:55,087,290-55,087,639, Ref Gene RPL22P13
	chr4:80,238,272-80,247,171, Ref Gene NAA11
	chr4:157,997,277-158,093,251, Ref Gene GLRB
		OMIM ID *138492:		GLYCINE RECEPTOR, BETA SUBUNIT; GLRB
		Alternative titles, symbols:
		OMIM phenotype #614619			(associated with 1 Ref gene)
			Disorder: Hyperekplexia 2, autosomal recessive, (3)
	chr4:137,274,665-137,277,492, Ref Gene TERF1P3
	chr4:49,562,667-49,564,166, Ref Gene SNX18P24
	chr4:89,084,691-89,085,162, Ref Gene RPL31P24
	chr4:42,563,897-42,564,439, Ref Gene LOC100418743
	chr4:17,553,740-17,554,374, Ref Gene NACAP5
	chr4:166,438,428-166,438,652, Ref Gene SCGB1D5P
	chr4:2,937,273-2,952,794, Ref Gene NOP14-AS1
	chr4:41,983,713-41,988,484, Ref Gene DCAF4L1
	chr4:110,631,145-110,651,242, Ref Gene PLA2G12A
		OMIM ID *611652:		PHOSPHOLIPASE A2, GROUP XIIA; PLA2G12A
		Alternative titles, symbols: PHOSPHOLIPASE A2, SECRETED, GROUP XII;;SPLA2-GXII;;GXII;;ROSSY
	chr4:115,577,915-115,578,010, Ref Gene MIR577
	chr4:174,537,087-174,537,794, Ref Gene MORF4
		OMIM ID *116960:		MORTALITY FACTOR 4; MORF4
		Alternative titles, symbols: SENESCENCE-RELATED, CELLULAR, 1; SEN1;;CELLULAR SENESCENCE 1;;CELL SENESCENCE-RELATED GENE, COMPLEMENTATION GROUP B; CSR
	chr4:9,355,364-9,356,956, Ref Gene USP17L29
	chr4:25,162,294-25,200,128, Ref Gene SEPSECS-AS1
	chr4:187,110,186-187,112,644, Ref Gene FLJ38576
	chr4:69,402,902-69,434,245, Ref Gene UGT2B17
		OMIM ID *601903:		URIDINE DIPHOSPHATE GLYCOSYLTRANSFERASE 2 FAMILY, MEMBER B17; UGT2B17
		Alternative titles, symbols: UDP GLYCOSYLTRANSFERASE 2 FAMILY, MEMBER B17;;UDP GLUCURONOSYLTRANSFERASE 2 FAMILY, MEMBER B17
		OMIM phenotype #612560			(associated with 1 Ref gene)
			Disorder: {Bone mineral density QTL 12, osteoporosis}, (3)
	chr4:105,846-107,642, Ref Gene LOC100129037
	chr4:10,441,497-10,459,032, Ref Gene ZNF518B
	chr4:100,197,523-100,212,185, Ref Gene ADH1A
		OMIM ID *103700:		ALCOHOL DEHYDROGENASE 1A, CLASS I, ALPHA POLYPEPTIDE; ADH1A
		Alternative titles, symbols: ALCOHOL DEHYDROGENASE 1; ADH1;;ADH, ALPHA SUBUNIT
	chr4:2,965,232-3,042,474, Ref Gene GRK4
		OMIM ID *137026:		G PROTEIN-COUPLED RECEPTOR KINASE 4; GRK4
		Alternative titles, symbols: GPRK4;;G PROTEIN-COUPLED RECEPTOR KINASE 2 (DROSOPHILA)-LIKE; GPRK2L
	chr4:71,494,461-71,512,536, Ref Gene ENAM
		OMIM ID *606585:		ENAMELIN; ENAM
		Alternative titles, symbols:
		OMIM phenotype #104500			(associated with 1 Ref gene)
		Inheritance: Autosomal dominant
			Disorder: Amelogenesis imperfecta, type IB, (3)
		OMIM phenotype #204650			(associated with 1 Ref gene)
		Inheritance: Autosomal recessive
			Disorder: Amelogenesis imperfecta, type IC, (3)
	chr4:48,576,470-48,576,537, Ref Gene RNU5E-3P
	chr4:191,008,763-191,010,142, Ref Gene DUX4L3
	chr4:111,320,920-111,321,672, Ref Gene RPL7L1P13
	chr4:190,861,974-190,884,360, Ref Gene FRG1
		OMIM ID *601278:		FSHD REGION GENE 1; FRG1
		Alternative titles, symbols:
	chr4:2,230,096-2,243,860, Ref Gene HAUS3
		OMIM ID *613430:		HAUS AUGMIN-LIKE COMPLEX, SUBUNIT 3; HAUS3
		Alternative titles, symbols: DIM GAMMA-TUBULIN 3, DROSOPHILA, HOMOLOG OF; DGT3;;CHROMOSOME 4 OPEN READING FRAME 15; C4ORF15
	chr4:103,655,428-103,656,640, Ref Gene LOC100288914
	chr4:148,703,746-148,703,819, Ref Gene MIR4799
	chr4:70,454,135-70,505,360, Ref Gene UGT2A2
	chr4:88,221,647-88,221,735, Ref Gene MIR5705
	chr4:76,831,808-76,862,166, Ref Gene NAAA
		OMIM ID *607469:		N-ACYLETHANOLAMINE ACID AMIDASE; NAAA
		Alternative titles, symbols: N-ACYLSPHINGOSINE AMIDOHYDROLASE-LIKE PROTEIN; ASAHL;;ASAH-LIKE PROTEIN;;ACID CERAMIDASE-LIKE PROTEIN
	chr4:77,079,890-77,135,052, Ref Gene SCARB2
		OMIM ID *602257:		SCAVENGER RECEPTOR CLASS B, MEMBER 2; SCARB2
		Alternative titles, symbols: CD36 ANTIGEN-LIKE 2; CD36L2;;LYSOSOMAL INTEGRAL MEMBRANE PROTEIN II; LIMPII; LIMP2
		OMIM phenotype #254900			(associated with 1 Ref gene)
[truncated: 1,321 more rows]

## Sheet: Part C. All genes
C. Genes sorted by locations			1472 genes, and 552 OMIM genes (63 AR genes, 44 AD genes, 131 genes with disorders)
1472 genes
Order	Gene	Cytogenetic Loc	OMIM ID	OMIM Title	Inheritance	Disorders
1	ZNF595	4p16.3
2	LOC100129037	4p16.3
3	LOC100287931	4p16.3
4	ZNF718	4p16.3
5	LOC100288172	4p16.3
6	ZNF876P	4p16.3
7	LOC100533733	-
8	ZNF732	4p16.3
9	ZNF141	4p16.3	*194648	ZINC FINGER PROTEIN 141; ZNF141
			#615226	POLYDACTYLY, POSTAXIAL, TYPE A6; PAPA6	AR	?Polydactyly, postaxial, type A6, (3);
10	MIR571	4p16.3
11	ABCA11P	4p16.3
12	LOC100533734	-
13	ZNF721	4p16.3
14	LOC100533735	-
15	PIGG	4p16.3
16	PDE6B	4p16.3	#163500	NIGHT BLINDNESS, CONGENITAL STATIONARY, AUTOSOMAL DOMINANT 2; CSNBAD2	AD	Night blindness, congenital stationary, autosomal dominant 2, (3);
			*180072	PHOSPHODIESTERASE 6B, cGMP-SPECIFIC, ROD, BETA; PDE6B
			#613801	RETINITIS PIGMENTOSA 40; RP40	AR	Retinitis pigmentosa-40, (3);
17	ATP5I	4p16.3	*601519	ATP SYNTHASE, H+ TRANSPORTING, MITOCHONDRIAL FO COMPLEX, SUBUNIT E;ATP5I
18	MYL5	4p16.3	*160782	MYOSIN, LIGHT CHAIN 5, REGULATORY; MYL5
19	MFSD7	4p16.3
20	PCGF3	4p16.3
21	LOC100129917	4p16.3
22	CPLX1	4p16.3	*605032	COMPLEXIN 1; CPLX1
23	GAK	4p16	*602052	CYCLIN G-ASSOCIATED KINASE; GAK
24	TMEM175	4p16.3
25	DGKQ	4p16.3	*601207	DIACYLGLYCEROL KINASE, THETA, 110-KD; DGKQ
26	SLC26A1	4p16.3	*610130	SOLUTE CARRIER FAMILY 26 (SULFATE TRANSPORTER), MEMBER 1; SLC26A1
27	IDUA	4p16.3	*252800	ALPHA-L-IDURONIDASE; IDUA
			#607014	HURLER SYNDROME	AR	Mucopolysaccharidosis Ih, (3);
			#607015	HURLER-SCHEIE SYNDROME	AR	Mucopolysaccharidosis Ih/s, (3);
			#607016	SCHEIE SYNDROME	AR	Mucopolysaccharidosis Is, (3);
28	FGFRL1	4p16	*605830	FIBROBLAST GROWTH FACTOR RECEPTOR-LIKE 1; FGFRL1
29	RNF212	4p16.3	*612041	RING FINGER PROTEIN 212; RNF212
			#612042	RECOMBINATION RATE QUANTITATIVE TRAIT LOCUS 1; RRQTL1		Recombination rate QTL 1, (3);
30	LOC100421802	-
31	TMED11P	4p16.3
32	FLJ35816	4p16.3
33	SPON2	4p16.3	*605918	SPONDIN 2; SPON2
34	LOC100130872	4p16.3
35	CTBP1-AS	4p16.3
36	CTBP1	4p16	*602618	C-TERMINAL-BINDING PROTEIN 1; CTBP1
37	CTBP1-AS2	4p16.3
38	MAEA	4p16.3	*606801	MACROPHAGE ERYTHROBLAST ATTACHER; MAEA
39	UVSSA	4p16.3	*614632	UV-STIMULATED SCAFFOLD PROTEIN A; UVSSA
			#614640	UV-SENSITIVE SYNDROME 3; UVSS3	AR	UV-sensitive syndrome 3, (3);
40	CRIPAK	4p16.3	*610203	CYSTEINE-RICH INHIBITOR OF PAK1; CRIPAK
41	NKX1-1	4p16.3
42	FAM53A	4p16.3
43	SLBP	4p16.3	*602422	STEM-LOOP BINDING PROTEIN; SLBP
44	TMEM129	4p16.3
45	TACC3	4p16.3	#109800	BLADDER CANCER	AD	{?Bladder cancer susceptibility}, (2); Bladder cancer, somatic, (3); {Bladder cancer, somatic}, (3);
			*605303	TRANSFORMING, ACIDIC, COILED-COIL-CONTAINING PROTEIN 3; TACC3TACC3/FGFR3 FUSION GENE, INCLUDED
46	FGFR3	4p16.3	#100800	ACHONDROPLASIA; ACH	AD	Achondroplasia, (3);
			#109800	BLADDER CANCER	AD	{?Bladder cancer susceptibility}, (2); Bladder cancer, somatic, (3); {Bladder cancer, somatic}, (3);
			#114500	COLORECTAL CANCER; CRC	AD	{Colorectal cancer}, (3); {Colonic adenoma recurrence, reduced risk of}, (3); Colorectal cancer, somatic, (3); {Colon cancer, susceptibility to}, (3); Colorectal cancer, (3); {Colorectal cancer, susceptibility to}, (3); Colon cancer, somatic, (3);
			*134934	FIBROBLAST GROWTH FACTOR RECEPTOR 3; FGFR3FGFR3/TACC3 FUSION GENE, INCLUDED
			#146000	HYPOCHONDROPLASIA; HCH	AD	Hypochondroplasia, (3);
			#149730	LACRIMOAURICULODENTODIGITAL SYNDROME; LADD	AD	LADD syndrome, (3);
			#162900	NEVUS, EPIDERMAL	AD	{Nevus sebaceous, somatic}, (3); Epidermal nevus, somatic, (3); Nevus, epidermal, somatic, (3);
			#187600	THANATOPHORIC DYSPLASIA, TYPE I; TD1	AD	Thanatophoric dysplasia, type I, (3);
			#187601	THANATOPHORIC DYSPLASIA, TYPE II; TD2	AD	Thanatophoric dysplasia, type II, (3);
			#273300	TESTICULAR GERM CELL TUMOR; TGCT		Male germ cell tumor (2); Testicular tumor, somatic, (3); Spermatocytic seminoma, somatic, (3); Germ cell tumors, (3);
			#602849	MUENKE SYNDROME; MNKES	AD	Muenke syndrome, (3);
			#603956	CERVICAL CANCER		Cervical cancer, somatic, (3);
			#610474	CAMPTODACTYLY, TALL STATURE, AND HEARING LOSS SYNDROME	AD	CATSHL syndrome, (3);
			#612247	CROUZON SYNDROME WITH ACANTHOSIS NIGRICANS; CAN		Crouzon syndrome with acanthosis nigricans, (3);
47	LETM1	4p16.3	*604407	LEUCINE ZIPPER/EF-HAND-CONTAINING TRANSMEMBRANE PROTEIN 1; LETM1
48	WHSC1	4p16.3	#194190	WOLF-HIRSCHHORN SYNDROME; WHS		Wolf-Hirschhorn syndrome (4);
			#601808	CHROMOSOME 18q DELETION SYNDROME	AD	Chromosome 18q deletion syndrome (4);
			*602952	WHS CANDIDATE 1 GENE; WHSC1
49	SCARNA22	4p16.3
50	NELFA	4p16.3	*606026	WHS CANDIDATE 2 GENE; WHSC2
51	MIR943	4p16.3
52	C4orf48	4p16.3	*614690	CHROMOSOME 4 OPEN READING FRAME 48; C4ORF48
53	NAT8L	4p16.3	*610647	N-ACETYLTRANSFERASE 8-LIKE; NAT8L
			#614063	N-ACETYLASPARTATE DEFICIENCY; NACED		?N-acetylaspartate deficiency, (3);
54	POLN	4p16.3	*610887	POLYMERASE, DNA, NU; POLN
55	LOC100419959	-
56	HAUS3	4p16.3	*613430	HAUS AUGMIN-LIKE COMPLEX, SUBUNIT 3; HAUS3
57	LOC100130865	4p16.3
58	COX6B1P5	4p16.3
59	MXD4	4p16.3
60	MIR4800	-
61	ZFYVE28	4p16.3	*614176	ZINC FINGER FYVE DOMAIN-CONTAINING PROTEIN 28; ZFYVE28
62	LOC100421664	-
63	RP11-503N18.1	4p16.3
64	RNF4	4p16.3	*602850	RING FINGER PROTEIN 4; RNF4
65	FAM193A	4p16.3
66	TNIP2	4p16.3	*610669	TNFAIP3-INTERACTING PROTEIN 2; TNIP2
67	SH3BP2	4p16.3	#118400	CHERUBISM	AD	Cherubism, (3);
			*602104	SH3 DOMAIN-BINDING PROTEIN 2; SH3BP2
68	ADD1	4p16.3	*102680	ADDUCIN 1; ADD1
			#145500	HYPERTENSION, ESSENTIAL		{Hypertension, essential, susceptibility to}, (3); [Blood pressure regulation QTL], (2); {Hypertension, essential, susceptibility to, 1}, (2); {Hypertension, essential, susceptibility to, 5}, (2); {Hypertension, essential, susceptibility to, 2}, (2); {Hypertension, essential, susceptibility to, 6}, (2); {Hypertension, essential, susceptibility to, 3}, (2); {Hypertension, salt-sensitive essential,…
69	MFSD10	4p16.3	*610977	TETRACYCLINE TRANSPORTER-LIKE PROTEIN
70	NOP14-AS1	4p16.3
71	NOP14	4p16.3	*611526	NOP14, S. CEREVISIAE, HOMOLOG OF; NOP14
72	GRK4	4p16.3	*137026	G PROTEIN-COUPLED RECEPTOR KINASE 4; GRK4
73	HTT-AS	4p16.3
74	HTT	4p16.3	#143100	HUNTINGTON DISEASE; HD	AD	Huntington disease, (3);
			*613004	HUNTINGTIN; HTT
75	MSANTD1	4p16.3
76	LOC100286945	4p16.3
77	RGS12	4p16.3	*602512	REGULATOR OF G PROTEIN SIGNALING 12; RGS12
78	RPL7AP29	4p16.2
79	HGFAC	4p16	*604552	HEPATOCYTE GROWTH FACTOR ACTIVATOR; HGFAC
80	DOK7	4p16.3	#208150	FETAL AKINESIA DEFORMATION SEQUENCE; FADS	AR	Fetal akinesia deformation sequence, (3);
			#254300	MYASTHENIA, LIMB-GIRDLE, FAMILIAL	AR	Myasthenia, limb-girdle, familial, (3);
			*610285	DOWNSTREAM OF TYROSINE KINASE 7; DOK7
81	LRPAP1	4p16.3	*104225	LOW DENSITY LIPOPROTEIN RECEPTOR-RELATED PROTEIN-ASSOCIATED PROTEIN1; LRPAP1
			#615431	MYOPIA 23, AUTOSOMAL RECESSIVE; MYP23		Myopia 23, autosomal recessive, (3);
82	LINC00955	4p16.3
83	RP3-513G18.2	-
84	ADRA2C	4p16	104250	ALPHA-2C-ADRENERGIC RECEPTOR; ADRA2C		{Congestive heart failure and beta-blocker response, modifier of} (3);
85	OR7E162P	4p16.3
86	LOC100420818	-
87	ALG1L7P	4p16.3
88	FAM86EP	4p16.3
89	ENPP7P9	-
90	RPS3AP16	4p16.3
91	OR4D12P	4p16.3
92	UNC93B4	4p16.3
93	OR7E99P	4p16.3
94	OR7E43P	4p16.3
95	OTOP1	4p16.3	*607806	OTOPETRIN 1
96	TMEM128	4p16.3
97	LYAR	4p16.3
98	ZBTB49	4p16.3
99	NSG1	4p16.3	*607645	D4S234E GENE; D4S234E
100	STX18	4p16.3-p16.2	*606046	SYNTAXIN 18; STX18
101	RPS7P15	4p16.2
102	STX18-AS1	-
103	MSX1	4p16.2	#106600	TOOTH AGENESIS, SELECTIVE, 1; STHAG1	AD	Tooth agenesis, selective, 1, with or without orofacial cleft, (3);
			*142983	MUSCLE SEGMENT HOMEOBOX, DROSOPHILA, HOMOLOG OF, 1; MSX1
			#189500	WITKOP SYNDROME	AD	Ectodermal dysplasia 3, Witkop type, (3);
			#608874	OROFACIAL CLEFT 5; OFC5		Orofacial cleft 5, (3);
104	LDHAP1	4p16.2
105	CYTL1	4p16-p15	*607930	CYTOKINE-LIKE PROTEIN 1; CYTL1
106	STK32B	4p16.2
107	C4orf6	4p16.2
108	EVC2	4p16.2-p16.1	#225500	ELLIS-VAN CREVELD SYNDROME; EVC	AR	Ellis-van Creveld syndrome, (3);
			*607261	EVC2 GENE; EVC2
109	EVC	4p16	#193530	WEYERS ACROFACIAL DYSOSTOSIS; WAD	AD	Weyers acrodental dysostosis, (3);
			#225500	ELLIS-VAN CREVELD SYNDROME; EVC	AR	Ellis-van Creveld syndrome, (3);
			*604831	EVC GENE; EVC
110	CRMP1	4p16.1	*602462	COLLAPSIN RESPONSE MEDIATOR PROTEIN 1; CRMP1
111	MIR378D1	-
112	LOC100128651	4p16.1
113	JAKMIP1	4p16.1	*611195	JANUS KINASE AND MICROTUBULE-INTERACTING PROTEIN 1; JAKMIP1
114	RP11-586D19.1	4p16.1
115	WFS1	4p16.1	#116400	CATARACT 41; CTRCT41	AD	?Cataract 41, (3);
			#125853	DIABETES MELLITUS, NONINSULIN-DEPENDENT; NIDDM	AD	Diabetes mellitus, noninsulin-dependent, (3); {Diabetes mellitus, non-insulin-dependent, susceptibility to}, (3); {Diabetes mellitus, noninsulin-dependent}, (3); {Insulin resistance, susceptibility to}, (3); {Diabetes mellitus, type 2, susceptiblity to}, (3); {Diabetes mellitus, noninsulin-dependent, 2}, (3); {Hypertension, insulin resistance-related, susceptibility to}, (3); {Diabetes, susceptib…
			#222300	WOLFRAM SYNDROME 1; WFS1	AR	Wolfram syndrome, (3);
			#600965	DEAFNESS, AUTOSOMAL DOMINANT 6; DFNA6	AD	Deafness, autosomal dominant 6/14/38, (3);
			*606201	WFS1 GENE; WFS1
			#614296	WOLFRAM-LIKE SYNDROME, AUTOSOMAL DOMINANT; WFSL	AD	Wolfram-like syndrome, autosomal dominant, (3);
116	PPP2R2C	4p16.1	*605997	PROTEIN PHOSPHATASE 2, REGULATORY SUBUNIT B, GAMMA ISOFORM; PPP2R2C
117	MAN2B2	4p16.1
118	MRFAP1	4p16.1
119	LOC93622	4p16.1
120	S100P	4p16	*600614	S100 CALCIUM-BINDING PROTEIN P; S100P
121	MRFAP1L1	4p16.1
122	BLOC1S4	4p16.1	*605695	BIOGENESIS OF LYSOSOME-RELATED ORGANELLES COMPLEX 1, SUBUNIT 4; BLOC1S4
123	LOC100133131	4p16.1
124	KIAA0232	4p16.1
125	TBC1D14	4p16.1	*614855	TBC1 DOMAIN FAMILY, MEMBER 14; TBC1D14
126	RP11-367J11.2	4p16.1
127	CCDC96	4p16.1
128	TADA2B	4p16.1	*608790	TRANSCRIPTIONAL ADAPTOR 2B; TADA2B
129	GRPEL1	4p16	*606173	GrpE, E. COLI, HOMOLOG OF, 1; GRPEL1
130	FLJ36777	-
131	SORCS2	4p16.1	*606284	SORCS RECEPTOR 2; SORCS2
132	MIR4798	-
133	TRNASUP5P	4p16.1
134	PSAPL1	4p16.1
135	MIR4274	-
136	AFAP1-AS1	4p16.1
137	AFAP1	4p16	*608252	ACTIN FILAMENT-ASSOCIATED PROTEIN 1; AFAP1
138	ABLIM2	4p16.1	*612544	ACTIN-BINDING LIM PROTEIN FAMILY, MEMBER 2; ABLIM2
139	MIR95	-	*613185	MICRO RNA 95; MIR95
140	GMPSP1	4p16.1
141	SH3TC1	4p16.1
142	HTRA3	4p16.1	*608785	HTRA SERINE PEPTIDASE 3; HTRA3
143	LOC100129763	4p16.1
144	ACOX3	4p15.3	*603402	ACYL-CoA OXIDASE 3, PRISTANOYL; ACOX3
145	RNA5SP152	-
146	TRMT44	4p16.1	*614309	METHYLTRANSFERASE-LIKE 19; METTL19
147	GPR78	4p16.1	*606921	G PROTEIN-COUPLED RECEPTOR 78; GPR78
148	CPZ	4p16.1	*603105	CARBOXYPEPTIDASE Z; CPZ
149	HMX1	4p16.1	*142992	H6 FAMILY HOMEOBOX 1; HMX1
			#612109	OCULOAURICULAR SYNDROME	AR	Oculoauricular syndrome, (3);
150	LOC650293	4p16.1
151	UNC93B8	-
152	LOC100288392	4p16.1
153	LOC100286946	4p16.1
154	ENPP7P10	-
155	FAM90A26	4p16.1
156	USP17L10	4p16.1
157	USP17L11	4p16.1
158	USP17L12	4p16.1
159	USP17L13	4p16.1
160	USP17L14P	4p16.1
161	USP17L15	4p16.1
162	USP17L16P	4p16.1
163	USP17L17	4p16.1
164	USP17L18	4p16.1
165	USP17L19	4p16.1
166	USP17L20	4p16.1
167	USP17L21	4p16.1
168	USP17L22	4p16.1
169	USP17L24	4p16.1
170	USP17L25	4p16.1
171	USP17L26	4p16.1
172	USP17L5	4p16.1
173	USP17L27	4p16.1
174	USP17L28	4p16.1
175	USP17L29	4p16.1
176	USP17L9P	4p15	*607011	UBIQUITIN-SPECIFIC PROTEASE 17; USP17
177	USP17L30	4p16.1
178	USP17L6P	4p16.1
179	RNA5SP153	-
180	DEFB131	4p16.1
181	OR7E86P	4p16.1
182	OR7E84P	4p16.1
183	OR7E85P	4p16.1
184	UNC93B7	-
185	OR7E83P	4p16.1
186	RPS24P11	4p16.1
187	MIR548I2	-
188	RPS3AP19	4p16.1
189	ENPP7P11	-
190	FAM86MP	4p16.1
191	ALG1L3P	4p16.1
192	LOC100420821	-
193	OR7E35P	4p16.1
194	DRD5	4p16.1	126453	DOPAMINE RECEPTOR D5; DRD5		Dystonia, primary cervical (3);
			#143465	ATTENTION DEFICIT-HYPERACTIVITY DISORDER; ADHD	AD	{Attention deficit-hyperactivity disorder}, (2); {Attention deficit-hyperactivity disorder, susceptibility to}, (3); {Attention deficit-hyperactivity disorder}, (3);
			#606798	BLEPHAROSPASM, BENIGN ESSENTIAL		{Blepharospasm, primary benign}, (3);
195	RNA5SP154	-
196	SLC2A9	4p16.1	*606142	SOLUTE CARRIER FAMILY 2 (FACILITATED GLUCOSE TRANSPORTER), MEMBER9; SLC2A9
			#612076	HYPOURICEMIA, RENAL, 2; RHUC2URIC ACID CONCENTRATION, SERUM, QUANTITATIVE TRAIT LOCUS 2, INCLUDED;UAQTL2, INCLUDED		{Uric acid concentration, serum, QTL 2}, (3); Hypouricemia, renal, 2, (3);
197	WDR1	4p16.1	*604734	WD REPEAT-CONTAINING PROTEIN 1; WDR1
198	MIR3138	-
199	RNA5SP155	-
200	LOC100130161	4p16.1
201	LOC100129344	4p16.1
202	RAF1P1	4p16.1
203	LOC100422637	-
204	LOC100422638	-
205	LOC100422639	-
206	LOC100287951	4p16.1
207	ZNF518B	4p16.1
208	LOC100130072	4p16.1
209	CLNK	4p16.1	*611434	CYTOKINE-DEPENDENT HEMATOPOIETIC CELL LINKER; CLNK
210	MIR572	4p15.33
211	RNPS1P1	4p15.33
212	HS3ST1	4p16	*603244	HEPARAN SULFATE D-GLUCOSAMINYL 3-O-SULFOTRANSFERASE 1; HS3ST1
213	RNA5SP156	-
214	HSP90AB2P	4p15.33
215	RAB28	4p15.33	*612994	RAS-ASSOCIATED PROTEIN 28; RAB28
			#615374	CONE-ROD DYSTROPHY 18; CORD18	AR	Cone-rod dystrophy 18, (3);
216	LINC01097	4p15.33
217	NKX3-2	4p16.3	*602183	NK3 HOMEOBOX 2; NKX3-2
			#613330	SPONDYLO-MEGAEPIPHYSEAL-METAPHYSEAL DYSPLASIA; SMMD		Spondylo-megaepiphyseal-metaphyseal dysplasia, (3);
218	LINC01096	4p15.33
219	BOD1L1	4p16.1
220	MIR5091	-
221	LOC100288683	4p15.33
222	RPL32P12	4p15.33
223	LOC391636	4p15.33
224	LINC01085	4p15.33
225	MTND2P31	-
226	CPEB2-AS1	4p15.33
227	CPEB2	4p15.33	*610605	CYTOPLASMIC POLYADENYLATION ELEMENT-BINDING PROTEIN 2; CPEB2
228	C1QTNF7	4p15.3
229	CC2D2A	4p15.32	#216360	COACH SYNDROME	AR	COACH syndrome, (3);
			*612013	COILED-COIL AND C2 DOMAINS-CONTAINING PROTEIN 2A; CC2D2A
			#612284	MECKEL SYNDROME, TYPE 6; MKS6		Meckel syndrome 6, (3);
			#612285	JOUBERT SYNDROME 9; JBTS9JOUBERT SYNDROME 9/15, DIGENIC, INCLUDED	AR	Joubert syndrome 9, (3);
230	FBXL5	4p15.32	*605655	F-BOX AND LEUCINE-RICH REPEAT PROTEIN 5; FBXL5
231	FAM200B	4p15.32
232	BST1	4p15	*600387	BONE MARROW STROMAL CELL ANTIGEN 1; BST1
233	RPL10AP7	4p15.32
234	LOC100288771	4p15.32
235	CD38	4p15	*107270	CD38 ANTIGEN; CD38
236	LOC100130067	4p15.32
237	FGFBP1	4p15.32	*607737	FIBROBLAST GROWTH FACTOR-BINDING PROTEIN 1; FGFBP1
238	FGFBP2	4p16	*607713	KILLER-SPECIFIC SECRETORY PROTEIN, 37-KD
239	PROM1	4p15.32	#603786	STARGARDT DISEASE 4; STGD4		Stargardt disease 4, (3); Stargardt disease 4 (2);
			*604365	PROMININ 1; PROM1
			#608051	MACULAR DYSTROPHY, RETINAL, 2; MCDR2	AD	Macular dystrophy, retinal, 2, (3);
			#612095	RETINITIS PIGMENTOSA 41; RP41	AR	Retinitis pigmentosa 41, (3);
			#612657	CONE-ROD DYSTROPHY 12; CORD12		Cone-rod dystrophy 12, (3);
240	TAPT1	4p15.32	*612758	TRANSMEMBRANE ANTERIOR POSTERIOR TRANSFORMATION 1; TAPT1
241	TAPT1-AS1	4p15.32
242	RPS21P4	4p15.32
243	LOC100421364	-
244	ZEB2P1	4p15.32
245	LDB2	4p16	*603450	LIM DOMAIN-BINDING 2; LDB2
246	MTND5P4	-
247	RPS7P6	4p15.31
248	QDPR	4p15.31	#261630	HYPERPHENYLALANINEMIA, BH4-DEFICIENT, C; HPABH4C	AR	Hyperphenylalaninemia, BH4-deficient, C, (3);
			*612676	QUINOID DIHYDROPTERIDINE REDUCTASE; QDPR
249	CLRN2	4p15.32
250	NACAP5	4p15.32
251	LAP3	4p15.32	*170250	LEUCINE AMINOPEPTIDASE 3; LAP3
252	MED28	4p16	*610311	MEDIATOR COMPLEX SUBUNIT 28; MED28
253	FAM184B	4p16
254	DCAF16	4p15.31
255	NCAPG	4p15.33	*606280	NON-SMC CONDENSIN I COMPLEX SUBUNIT G; NCAPG
256	LCORL	4p15.31	*611799	LIGAND-DEPENDENT NUCLEAR RECEPTOR COREPRESSOR-LIKE PROTEIN; LCORL
257	KRT18P63	4p15.31
258	RPL21P46	4p15.31
259	SLIT2	4p15.2	*603746	SLIT, DROSOPHILA, HOMOLOG OF, 2; SLIT2
260	SLIT2-IT1	-
261	MIR218-1	4p15.31
262	PACRGL	4p15.31
263	KCNIP4	4p15.32	*608182	POTASSIUM CHANNEL-INTERACTING PROTEIN 4
264	RPL31P25	4p15.31
265	KCNIP4-IT1	4p15.2
266	LOC100505912	-
267	GPR125	4p15.2	*612303	G PROTEIN-COUPLED RECEPTOR 125; GPR125
268	RPS27P13	4p15.2
269	GBA3	4p15.2	*606619	GLUCOSIDASE, BETA, ACID 3; GBA3
270	CDC42P6	4p15.2
271	PPARGC1A	4p15.1	*604517	PEROXISOME PROLIFERATOR-ACTIVATED RECEPTOR-GAMMA, COACTIVATOR 1, ALPHA;PPARGC1A
272	MIR573	4p15.2
273	DHX15	4p15.3	*603403	DEAH BOX POLYPEPTIDE 15; DHX15
274	ATP5LP3	4p15.2
275	SOD3	4p15.2	*185490	SUPEROXIDE DISMUTASE 3; SOD3		[Superoxide dismutase, elevated extracellular] (3);
276	CCDC149	4p15.2
277	LGI2	4p15.2	*608301	LEUCINE-RICH GENE, GLIOMA-INACTIVATED, 2; LGI2
278	SEPSECS	4p15.2	*613009	O-PHOSPHOSERINE tRNA-SELENOCYSTEINE tRNA SYNTHASE; SEPSECS
			#613811	PONTOCEREBELLAR HYPOPLASIA, TYPE 2D; PCH2D	AR	Pontocerebellar hypoplasia type 2D, (3);
279	SEPSECS-AS1	4p15.31
280	PI4K2B	4p15.2	*612101	PHOSPHATIDYLINOSITOL 4-KINASE, TYPE 2, BETA; PI4K2B
281	ZCCHC4	4p15.2	*611792	ZINC FINGER CCHC DOMAIN-CONTAINING PROTEIN 4; ZCCHC4
282	ANAPC4	4p15.2	*606947	ANAPHASE-PROMOTING COMPLEX, SUBUNIT 4; ANAPC4
283	LOC645433	4p15.2
284	LOC100288962	4p15.2
285	SLC34A2	4p15.2	#265100	PULMONARY ALVEOLAR MICROLITHIASIS	AR	Pulmonary alveolar microlithiasis, (3);
			*604217	SOLUTE CARRIER FAMILY 34 (SODIUM/PHOSPHATE COTRANSPORTER), MEMBER2; SLC34A2
			%610441	TESTICULAR MICROLITHIASIS		?Testicular microlithiasis, (3);
286	RPS29P11	4p15.2
287	LOC100913179	4p15
288	MTND4P9	-
289	MTND3P5	-
290	SEL1L3	4p15.2
291	SMIM20	4p15.2
292	LOC645481	4p15.2
293	RBPJ	4p15.2	*147183	RECOMBINATION SIGNAL-BINDING PROTEIN FOR IMMUNOGLOBULIN KAPPA J REGION;RBPJ
			#614814	ADAMS-OLIVER SYNDROME 3; AOS3	AD	Adams-Oliver syndrome 3, (3);
294	CCKAR	4p15.2	*118444	CHOLECYSTOKININ A RECEPTOR; CCKAR
295	TBC1D19	4p15.2
296	FLJ45721	4p15.2
297	STIM2	4p15.2	*610841	STROMAL INTERACTION MOLECULE 2; STIM2
298	LOC100421493	-
299	MRPL51P1	4p15.2
300	IGBP1P5	4p15.2
301	MIR4275	-
302	MESTP3	4p15.1
303	LOC100418700	-
304	LOC100533708	-
305	EEF1A1P21	-
306	RPS3AP17	4p15.1
307	LOC100130674	4p15.1
308	PCDH7	4p15	*602988	PROTOCADHERIN 7; PCDH7
309	MAPRE1P2	4p15.1
310	RPL31P31	4p15.1
311	SEC63P2	-
312	LOC651644	4p14
313	ARAP2	4p14	*606645	CENTAURIN, DELTA-1; CENTD1
314	DTHD1	4p14
315	MIR1255B1	-
316	LOC100130532	4p14
317	MIR4801	-
318	KIAA1239	4p14
319	C4orf19	4p14
320	RELL1	4p14	*611212	RELT-LIKE 1; RELL1
321	RPL21P45	4p14
322	PGM2	4p14	*172000	PHOSPHOGLUCOMUTASE 2; PGM2
323	GAFA3	4p14
324	HNRNPRP3	-
325	TBC1D1	4p14	*609850	TBC1 DOMAIN FAMILY, MEMBER 1; TBC1D1
326	PTTG2	4p12	*604231	PITUITARY TUMOR-TRANSFORMING GENE 2; PTTG2
327	PSME2P4	4p14
328	MRPS33P2	4p14
329	FLJ13197	4p14
330	KLF3	4p14	*609392	KRUPPEL-LIKE FACTOR 3; KLF3
331	RNA5SP158	-
332	TLR10	4p14	*606270	TOLL-LIKE RECEPTOR 10; TLR10TLR11, INCLUDED
333	TLR1	4p14	*601194	TOLL-LIKE RECEPTOR 1; TLR1
			#613223	LEPROSY, SUSCEPTIBILITY TO, 5; LPRS5LEPROSY, PROTECTION AGAINST, INCLUDED		{Leprosy, protection against}, (3); {Leprosy, susceptibility to, 5}, (3);
334	TLR6	4p14	*605403	TOLL-LIKE RECEPTOR 6; TLR6
335	FAM114A1	4p14
336	MIR574	-	*615469	MICRO RNA 574; MIR574
337	TMEM156	4p14
338	KLHL5	4p14	*608064	KELCH-LIKE 5; KLHL5
339	WDR19	4p14	*608151	WD REPEAT-CONTAINING PROTEIN 19; WDR19
			#614376	SHORT-RIB THORACIC DYSPLASIA 5 WITH OR WITHOUT POLYDACTYLY; SRTD5	AR	Short-rib thoracic dysplasia 5 with or without polydactyly, (3);
			#614377	NEPHRONOPHTHISIS 13; NPHP13	AR
			#614378	CRANIOECTODERMAL DYSPLASIA 4; CED4	AR	Cranioectodermal dysplasia 4, (3);
			#615377	ATRIAL FIBRILLATION, FAMILIAL, 13; ATFB13		Nephronophthisis 13, (3); Atrial fibrillation, familial, 13, (3);
340	RFC1	4p14-p13	*102579	REPLICATION FACTOR C, SUBUNIT 1; RFC1
341	KLB	4p14	*611135	KLOTHO, BETA; KLB
342	MIR5591	-
343	RPL9	4p13	*603686	RIBOSOMAL PROTEIN L9; RPL9
344	LIAS	4p14	*607031	LIPOIC ACID SYNTHASE; LIAS
			#614462	PYRUVATE DEHYDROGENASE LIPOIC ACID SYNTHETASE DEFICIENCY; PDHLD	AR	Pyruvate dehydrogenase lipoic acid synthetase deficiency, (3);
345	LOC401127	4p14
346	UGDH	4p15.1	*603370	UDP-GLUCOSE DEHYDROGENASE; UGDH
347	UGDH-AS1	4p
348	SMIM14	4p14
349	RNU7-11P	4p14
350	UBE2K	4p14	*602846	HUNTINGTIN-INTERACTING PROTEIN 2; HIP2
351	ZBTB12P1	4p14
352	PDS5A	4p14	*613200	PDS5, REGULATOR OF COHESION MAINTENANCE, S. CEREVISIAE, HOMOLOG OF,A; PDS5A
353	RNA5SP159	-
354	PABPC1P1	4p14
355	KRT18P25	4p14
356	LOC344967	4p14	*611963	ACYL-CoA THIOESTERASE 7-LIKE
357	N4BP2	4p14
358	RHOH	4p13	*602037	RAS HOMOLOG GENE FAMILY, MEMBER H; RHOH
359	CHRNA9	4p14	*605116	CHOLINERGIC RECEPTOR, NEURONAL NICOTINIC, ALPHA POLYPEPTIDE 9; CHRNA9
360	RNU7-74P	4p14
361	RBM47	4p14
362	RPL37P14	4p13-p12
363	MIR4802	-
364	NSUN7	4p14
365	ARL4P2	4p14
366	APBB2	4p13	#104300	ALZHEIMER DISEASE; AD	AD	{Alzheimer disease 9, late onset, susceptibility to}, (2); {Alzheimer disease, late-onset}, (3); Alzheimer disease 8, (2); Alzheimer disease 1, familial, (3); {Alzheimer disease, susceptibility to}, (3); Alzheimer disease-10, (2); {Alzheimer disease, pathogenesis, association with}, (3); Alzheimer disease 6, (2); {Alzheimer disease, late-onset, susceptibility to}, (3); Alzheimer disease-5, (2);
			*602710	AMYLOID BETA A4 PRECURSOR PROTEIN-BINDING, FAMILY B, MEMBER 2; APBB2
367	RNA5SP160	-
368	UCHL1-AS1	4p13
369	UCHL1	4p14	*191342	UBIQUITIN CARBOXYL-TERMINAL ESTERASE L1; UCHL1
			#613643	PARKINSON DISEASE 5, AUTOSOMAL DOMINANT; PARK5		?{Parkinson disease 5, susceptibility to}, (3);
			#615491	NEURODEGENERATION WITH OPTIC ATROPHY, CHILDHOOD-ONSET; NDGOA	AR	?Neurodegeneration with optic atrophy, childhood onset, (3);
370	LIMCH1	4p13
371	RPL12P20	4p13
372	OR5M14P	4p13
373	PHOX2B	4p12	#209880	CENTRAL HYPOVENTILATION SYNDROME, CONGENITAL; CCHS	AD	Central hypoventilation syndrome, congenital, (3); Central hypoventilation syndrome, congenital, with or without Hirschsprung disease, (3); Central hypoventilation syndrome, (3); Haddad syndrome, (3);
			*603851	PAIRED-LIKE HOMEOBOX 2B; PHOX2B
			#613013	NEUROBLASTOMA, SUSCEPTIBILITY TO, 2; NBLST2NEUROBLASTOMA WITH HIRSCHSPRUNG DISEASE, INCLUDED		Neuroblastoma with Hirschsprung disease, (3); {Neuroblastoma, susceptibility to, 2}, (3);
374	HMGB1P28	4p13
375	TMEM33	4p13
376	DCAF4L1	4p13
377	SLC30A9	4p13	*604604	CHROMOSOME 4 OPEN READING FRAME 1; C4ORF1
378	ATP1B1P1	4p13
379	BEND4	4p13
380	SHISA3	4p13
381	ATP8A1	4p13	*609542	ATPase, CLASS I, TYPE 8A, MEMBER 1; ATP8A1
382	RPS7P7	4p13
383	LOC100418743	-
384	GRXCR1	4p13	*613283	GLUTAREDOXIN, CYSTEINE-RICH, 1; GRXCR1
			#613285	DEAFNESS, AUTOSOMAL RECESSIVE 25; DFNB25		Deafness, autosomal recessive 25, (3);
385	RPS2P21	4p13
386	PGBD3P4	4p14
387	LOC402175	4p13
388	KCTD8	4p13
389	YIPF7	4p12
390	GUF1	4p12
391	GNPDA2	4p12	*613222	GLUCOSAMINE-6-PHOSPHATE DEAMINASE 2; GNPDA2
392	LOC100419045	-
393	PRDX4P1	-
394	LOC100533736	-
395	PRKRIRP9	4p12
396	LOC100419154	-
397	GABRG1	4p12	*137166	GAMMA-AMINOBUTYRIC ACID RECEPTOR, GAMMA-1; GABRG1
398	GABRA2	4p12	#103780	ALCOHOL DEPENDENCE		{Alcohol dependence, susceptibility to}, (3); {Alcohol dependence}, (3); {Alcohol dependence, protection against}, (3);
			*137140	GAMMA-AMINOBUTYRIC ACID RECEPTOR, ALPHA-2; GABRA2
399	RAC1P2	4p13
400	COX7B2	4p12	*609811	CYTOCHROME C OXIDASE SUBUNIT VIIb2; COX7B2
401	GABRA4	4p12	*137141	GAMMA-AMINOBUTYRIC ACID RECEPTOR, ALPHA-4; GABRA4
402	GABRB1	4p12	*137190	GAMMA-AMINOBUTYRIC ACID RECEPTOR, BETA-1; GABRB1
403	COMMD8	4p12
404	ATP10D	4p12
405	RPL21P52	4p12
406	CORIN	4p13-p12	*605236	CORIN, SERINE PEPTIDASE; CORIN
			#614595	PREECLAMPSIA/ECLAMPSIA 5; PEE5		Preeclampsia/eclampsia 5, (3);
407	RPL15P7	4p12
408	NFXL1	4p12
409	CNGA1	4p12	*123825	CYCLIC NUCLEOTIDE-GATED CHANNEL, ALPHA-1; CNGA1
			#613756	RETINITIS PIGMENTOSA 49; RP49		Retinitis pigmentosa 49, (3);
410	NIPAL1	4p12
411	TXK	4p12	*600058	PROTEIN TYROSINE KINASE TXK; TXK
412	TEC	4p12	*600583	TEC PROTEIN TYROSINE KINASE; TEC
413	SLAIN2	4p11	*610492	SLAIN MOTIF FAMILY, MEMBER 2; SLAIN2
414	SLC10A4	4p11
415	ZAR1	4p11	*607520	ZYGOTE ARREST 1; ZAR1
416	FRYL	4p11
417	RNU5E-3P	-
418	OCIAD1	4p11
419	OCIAD2	4p11
420	CWH43	4p11
421	TPI1P4	4p11
422	LOC100419003	-
423	SNX18P23	4p11
424	ANKRD20A17P	-
425	SNX18P24	-
426	SNX18P25	-
427	DCUN1D4	4q12	*612977	DCN1 DOMAIN-CONTAINING PROTEIN 4; DCUN1D4
428	DUTP7	-
429	RPL37AP2	4q12
430	LRRC66	4q12
431	SGCB	4q12	*600900	SARCOGLYCAN, BETA; SGCB
			#604286	MUSCULAR DYSTROPHY, LIMB-GIRDLE, TYPE 2E; LGMD2E	AR	Muscular dystrophy, limb-girdle, type 2E, (3);
432	SPATA18	4q12	*612814	SPERMATOGENESIS-ASSOCIATED PROTEIN 18; SPATA18
433	LOC100419861	-
434	USP46	4q12	*612849	UBIQUITIN-SPECIFIC PEPTIDASE 46; USP46
435	DANCR	4q12	*614625	DIFFERENTIATION-ANTAGONIZING NONCODING RNA; DANCR
436	MIR4449	-	*614627	MICRO RNA 4449; MIR4449
437	SNORA26	4q12	*614626	SMALL NUCLEOLAR RNA, H/ACA BOX, 26; SNORA26
438	ERVMER34-1	4q12
439	RP11-752D24.3	4q12
440	RASL11B	4q12	*612404	RAS-LIKE, FAMILY 11, MEMBER B; RASL11B
441	SCFD2	4q12
442	FIP1L1	4q12	*607686	FIP1-LIKE 1; FIP1L1FIP1L1/PDGFRA FUSION GENE, INCLUDED
443	LNX1	4q12	*609732	LIGAND OF NUMB PROTEIN X1; LNX1
444	LNX1-AS1	-
445	LNX1-AS2	-
446	LOC100129728	4q12
447	RPL21P44	4q12
448	CHIC2	4q11	#601626	LEUKEMIA, ACUTE MYELOID; AML	AD	{Leukemia, acute myeloid}, (3); Leukemia, acute myeloid, reduced survival in, (3); {Leukemia, acute myeloid, susceptibility to}, (3); Leukemia, acute myelogenous, (3); Leukemia, acute myeloid, somatic, (3); Leukemia, acute myeloid, (3); Myeloid leukemia, acute, M4/M4Eo subtype, somatic, (1); Leukemia, acute myeloid, (1);
			*604332	CYSTEINE-RICH HYDROPHOBIC DOMAIN 2; CHIC2
449	MORF4L2P1	4q12
450	GSX2	4q12
451	RPL22P13	4q12
452	PDGFRA	4q12	*173490	PLATELET-DERIVED GROWTH FACTOR RECEPTOR, ALPHA; PDGFRA
			#606764	GASTROINTESTINAL STROMAL TUMOR; GIST	AD	Gastrointestinal stromal tumor, somatic, (3); Gastrointestinal stromal tumor, (3); Gastrointestinal stromal tumor, familial, (3);
			#607685	HYPEREOSINOPHILIC SYNDROME, IDIOPATHIC; HES		Hypereosinophilic syndrome, idiopathic, resistant to imatinib, (3);
453	KIT	4q12	154800	MAST CELL DISEASE	AD	Mast cell disease, (3);
			*164920	V-KIT HARDY-ZUCKERMAN 4 FELINE SARCOMA VIRAL ONCOGENE HOMOLOG; KIT
			#172800	PIEBALD TRAIT; PBT	AD	Piebaldism, (3);
			#273300	TESTICULAR GERM CELL TUMOR; TGCT		Male germ cell tumor (2); Testicular tumor, somatic, (3); Spermatocytic seminoma, somatic, (3); Germ cell tumors, (3);
			#601626	LEUKEMIA, ACUTE MYELOID; AML	AD	{Leukemia, acute myeloid}, (3); Leukemia, acute myeloid, reduced survival in, (3); {Leukemia, acute myeloid, susceptibility to}, (3); Leukemia, acute myelogenous, (3); Leukemia, acute myeloid, somatic, (3); Leukemia, acute myeloid, (3); Myeloid leukemia, acute, M4/M4Eo subtype, somatic, (1); Leukemia, acute myeloid, (1);
			#606764	GASTROINTESTINAL STROMAL TUMOR; GIST	AD	Gastrointestinal stromal tumor, somatic, (3); Gastrointestinal stromal tumor, (3); Gastrointestinal stromal tumor, familial, (3);
454	RPL38P3	4q12
455	KDR	4q11-q12	*191306	KINASE INSERT DOMAIN RECEPTOR; KDR
			#602089	HEMANGIOMA, CAPILLARY INFANTILE	AD	{Hemangioma, capillary infantile, susceptibility to}, (3); Hemangioma, capillary infantile, somatic, (3);
456	LOC100128865	4q12
457	LOC100420613	-
458	SRD5A3	4q12	*611715	STEROID 5-ALPHA-REDUCTASE 3; SRD5A3
			#612379	CONGENITAL DISORDER OF GLYCOSYLATION, TYPE Iq; CDG1Q	AR	Congenital disorder of glycosylation, type Iq, (3);
			#612713	KAHRIZI SYNDROME; KHRZ	AR	Kahrizi syndrome, (3);
459	FCF1P8	-
460	SRD5A3-AS1	-
461	TMEM165	4q12	*614726	TRANSMEMBRANE PROTEIN 165; TMEM165
			#614727	CONGENITAL DISORDER OF GLYCOSYLATION, TYPE IIk; CDG2K	AR	Congenital disorder of glycosylation, type IIk, (3);
462	LOC100506486	-
463	CLOCK	4q12	*601851	CIRCADIAN LOCOMOTOR OUTPUT CYCLES KAPUT; CLOCK
464	PDCL2	4q12	*611676	PHOSDUCIN-LIKE 2; PDCL2
465	NMU	4q12	*605103	NEUROMEDIN U; NMU
466	LOC644145	4q12
467	EXOC1	4q12	*607879	EXOCYST COMPLEX COMPONENT 1; EXOC1
468	LOC644173	4q12
469	CEP135	4q12	*611423	CENTROSOMAL PROTEIN, 135-KD; CEP135
			#614673	MICROCEPHALY 8, PRIMARY, AUTOSOMAL RECESSIVE; MCPH8	AR	Microcephaly 8, primary, autosomal recessive, (3);
470	KIAA1211	4q12
471	MRPL22P1	4q12
472	AASDH	4q12	*614365	AMINOADIPATE-SEMIALDEHYDE DEHYDROGENASE; AASDH
473	RPL7AP31	4q12
474	PPAT	4q12	*172450	PHOSPHORIBOSYLPYROPHOSPHATE AMIDOTRANSFERASE; PPAT
475	PAICS	4q12	*172439	PHOSPHORIBOSYLAMINOIMIDAZOLE CARBOXYLASE; PAICS
476	LOC100506514	4q12
477	SRP72	4q11	*602122	SIGNAL RECOGNITION PARTICLE, 72-KD; SRP72
			#614675	BONE MARROW FAILURE, FAMILIAL; BMFF	AD	Bone marrow failure, familial, (3);
478	ARL9	4q12	*612405	ADP-RIBOSYLATION FACTOR-LIKE 9; ARL9
479	THEGL	-
480	GLDCP1	4q12
481	HOPX	4q12	*607275	HOP HOMEOBOX; HOPX
482	RPL17P20	4q12
483	LOC285453	4q12
484	SPINK2	4q12	*605753	SERINE PROTEASE INHIBITOR, KAZAL-TYPE, 2; SPINK2
485	REST	4q12	*600571	RE1-SILENCING TRANSCRIPTION FACTOR; REST
486	NOA1	4q12	*614919	NITRIC OXIDE-ASSOCIATED PROTEIN 1; NOA1
487	POLR2B	4q12	*180661	POLYMERASE II, RNA, SUBUNIT B; POLR2B
488	IGFBP7	4q12	*602867	INSULIN-LIKE GROWTH FACTOR-BINDING PROTEIN 7; IGFBP7
			#614224	RETINAL ARTERIAL MACROANEURYSM WITH SUPRAVALVULAR PULMONIC STENOSIS;RAMSVPS	AR	Retinal arterial macroaneurysm with supravalvular pulmonic stenosis, (3);
489	UBE2CP3	4q12
490	IGFBP7-AS1	4q12
491	RPS26P24	4q12
492	SRIP1	4q12
493	LOC100421808	-
494	MIR548AG1	-
495	LPHN3	4q13.1
496	RPL17P19	4q13.1
497	RPS12P9	4q13.1
498	RPS15AP17	4q13.1
499	RPL21P47	4q13.1
500	LOC100289193	4q13.1
501	LOC100131441	4q13.1
502	HMGN1P11	4q13.1
503	EXOC5P1	4q13.1
504	LARP1BP1	4q13.1
505	TECRL	4q13.1
506	LOC391657	4q13.1
507	MTND5P13	-
508	RPS6P5	4q13.1
509	RP11-707A18.1	4q13.1
510	LOC100533670	-
511	EFTUD1P2	-
512	EPHA5	4q13.1	*600004	EPHRIN RECEPTOR EphA5; EPHA5
513	RPL6P10	4q13.1
514	RP11-807H7.1	-
515	LOC728048	4q13.2
516	MIR1269A	-
517	RPS23P3	4q13.2
518	CENPC	4q13.2	*117141	CENTROMERIC PROTEIN C1; CENPC1CENTROMERIC PROTEIN C1 PSEUDOGENE, INCLUDED; CENPC2, INCLUDED
519	STAP1	4q13.2	*604298	SIGNAL TRANSDUCING ADAPTOR FAMILY MEMBER 1; STAP1
520	UBA6	4q13.2	*611361	UBIQUITIN-ACTIVATING ENZYME E1-LIKE 2; UBE1L2
521	UBA6-AS1	4q13.2
522	ST3GAL1P1	-
523	LOC100419862	-
524	LOC100419046	-
525	GNRHR	4q21.2	*138850	GONADOTROPIN-RELEASING HORMONE RECEPTOR; GNRHR
			#146110	HYPOGONADOTROPIC HYPOGONADISM 7 WITH OR WITHOUT ANOSMIA; HH7	AD	Hypogonadotropic hypogonadism 7 with or without anosmia, (3);
			#228300	FERTILE EUNUCH SYNDROME	AR	Fertile eunuch syndrome, (3);
526	TMPRSS11CP	-
527	TMPRSS11D	4q13.2	*605369	TRANSMEMBRANE PROTEASE, SERINE 11D; TMPRSS11D
528	TMPRSS11A	4q13.2	*611704	TRANSMEMBRANE PROTEASE, SERINE 11A; TMPRSS11A
529	TMPRSS11GP	4q13.2
530	GCOM2	4q12	*608311	GLUTAMATE RECEPTOR, IONOTROPIC, N-METHYL D-ASPARTATE-LIKE 1B; GRINL1B
531	TMPRSS11F	4q13.2
532	LOC550113	4q13.2
533	SYT14L	4q13.2	*610892	SYNAPTOTAGMIN 14-LIKE PROTEIN; SYT14L
534	LOC100420693	-
535	FTLP10	4q13.2
536	TMPRSS11BNL	4q13.2
537	TMPRSS11B	4q13.2
538	LOC100422188	-
539	APOOP4	4q13.2
540	YTHDC1	4q13.2
541	MT2P1	4q13.2
542	TMPRSS11E	4q13.2	*610399	TRANSMEMBRANE PROTEASE, SERINE 11E; TMPRSS11E
543	UGT2B29P	4q13
544	UGT2B17	4q13	*601903	URIDINE DIPHOSPHATE GLYCOSYLTRANSFERASE 2 FAMILY, MEMBER B17; UGT2B17
			#612560	BONE MINERAL DENSITY QUANTITATIVE TRAIT LOCUS 12; BMND12		{Bone mineral density QTL 12, osteoporosis}, (3);
545	LOC100422402	-
546	LOC100132651	4q13.2
547	LOC728807	4q13.2
548	UGT2B15	4q13	*600069	URIDINE DIPHOSPHATE GLYCOSYLTRANSFERASE 2 FAMILY, MEMBER B15; UGT2B15
549	LOC728811	4q13.2
550	LOC100422026	-
551	LOC100422189	-
552	UGT2B10	4q13.2	*600070	URIDINE DIPHOSPHATE GLYCOSYLTRANSFERASE 2 FAMILY, MEMBER B10; UGT2B10
553	LOC100174950	4q
554	UGT2A3	4q13.2
555	LOC100289568	4q13.2
556	LOC642381	4q13.2
557	UGT2B27P	4q13
558	LOC100422020	-
559	UGT2B26P	4q13
560	UGT2B7	4q13	*600068	URIDINE DIPHOSPHATE GLYCOSYLTRANSFERASE 2 FAMILY, MEMBER B7; UGT2B7
561	LOC100127903	4q13.2
562	LOC642474	4q13.2
563	UGT2B11	4q13.2	*603064	URIDINE DIPHOSPHATE GLYCOSYLTRANSFERASE 2 FAMILY, MEMBER B11; UGT2B11
564	LOC100422021	-
565	LOC100533845	-
566	UGT2B28	4q13.2	*606497	URIDINE DIPHOSPHATE GLYCOSYLTRANSFERASE 2 FAMILY, MEMBER B28; UGT2B28
567	LOC100422022	-
568	LOC642496	4q13.2
569	LOC100422190	-
570	UGT2B25P	4q13
571	LOC100422029	-
572	UGT2B24P	4q13
573	UGT2B4	4q13	*600067	URIDINE DIPHOSPHATE GLYCOSYLTRANSFERASE 2 FAMILY, MEMBER B4; UGT2B4
574	UGT2A3P7	-
575	LOC100422024	-
576	UGT2A2	4q13.3
577	UGT2A1	4q13	*604716	URIDINE DIPHOSPHATE GLYCOSYLTRANSFERASE 2 FAMILY, MEMBER A1; UGT2A1
578	SULT1B1	4q13.3	*608436	SULFOTRANSFERASE FAMILY 1B, MEMBER 1; SULT1B1
579	SULT1D1P	4q13.3
580	SULT1E1	4q13.1	*600043	SULFOTRANSFERASE, ESTROGEN-PREFERRING; STE
581	CSN1S1	4q21.1	*115450	CASEIN, ALPHA; CSN1
582	CSN2	4q21.1	*115460	CASEIN, BETA; CSN2
583	STATH	4q13.3	*184470	STATHERIN; STATH
584	HTN3	4q13	*142702	HISTATIN 3; HTN3
585	HTN1	4q13	*142701	HISTATIN 1; HTN1
586	CSN1S2AP	4q13.3
587	CSN1S2BP	4q13.3
588	C4orf40	4q13.3
589	ODAM	4q13.3	*614843	ODONTOGENIC AMELOBLAST-ASSOCIATED PROTEIN; ODAM
590	FDCSP	4q13|4q13	*607241	CHROMOSOME 4 OPEN READING FRAME 7; C4ORF7
591	CSN3	4q21.1	*601695	CASEIN, KAPPA; CSN10
592	CABS1	4q13.3
593	SMR3A	4q13.3
594	SMR3B	4q13.3	*611593	SUBMAXILLARY GLAND ANDROGEN-REGULATED PROTEIN 3, MOUSE, HOMOLOG OF,B; SMR3B
595	PROL1	4q13.3	*608936	PROLINE-RICH 1; PROL1
596	MUC7	4q13.3	*158375	MUCIN 7, SALIVARY; MUC7
			#600807	ASTHMA, SUSCEPTIBILITY TO	AD	{Asthma, nocturnal, susceptibility to}, (3); {Asthma, diminished response to antileukotriene treatment in}, (3); {Asthma}, (3); {Asthma, susceptibility to}, (3); {Asthma, susceptibility to}, (2); {Asthma, protection against}, (3);
597	AMTN	4q13.3	*610912	AMELOTIN; AMTN
598	AMBN	4q21	*601259	AMELOBLASTIN ENAMEL MATRIX PROTEIN; AMBN
599	ENAM	4q13.3	#104500	AMELOGENESIS IMPERFECTA, TYPE IB; AI1B	AD	Amelogenesis imperfecta, type IB, (3);
			#204650	AMELOGENESIS IMPERFECTA, TYPE IC; AI1C	AR	Amelogenesis imperfecta, type IC, (3);
			*606585	ENAMELIN; ENAM
600	IGJ	4q21	*147790	IMMUNOGLOBULIN J POLYPEPTIDE, LINKER PROTEIN FOR IMMUNOGLOBULIN ALPHAAND MU POLYPEPTIDES; IGJ
601	UTP3	4q13.3	*611614	UTP3, S. CEREVISIAE, HOMOLOG OF; UTP3
602	RUFY3	4q13.3	*611194	RUN AND FYVE DOMAINS-CONTAINING PROTEIN 3; RUFY3
603	GRSF1	4q13	*604851	G-RICH RNA SEQUENCE-BINDING FACTOR 1; GRSF1
604	MOB1B	4q13.3	*609282	MOB1-LIKE PROTEIN 1A; MOBKL1A
605	DCK	4q13.3-q21.1	*125450	DEOXYCYTIDINE KINASE; DCK
606	SLC4A4	4q21	*603345	SOLUTE CARRIER FAMILY 4 (SODIUM BICARBONATE COTRANSPORTER), MEMBER4; SLC4A4
			#604278	RENAL TUBULAR ACIDOSIS, PROXIMAL, WITH OCULAR ABNORMALITIES AND MENTALRETARDATION	AR	Renal tubular acidosis, proximal, with ocular abnormalities, (3);
607	LDHAL6EP	-
608	GC	4q12-q13	139200	GROUP-SPECIFIC COMPONENT; GC		{Graves disease, susceptibility to, 3} (3);
609	NPFFR2	4q21	*607449	G PROTEIN-COUPLED RECEPTOR 74; GPR74
610	ADAMTS3	4q13.3	*605011	A DISINTEGRIN-LIKE AND METALLOPROTEINASE WITH THROMBOSPONDIN TYPE1 MOTIF, 3; ADAMTS3
611	HNRNPA1P67	4q13.3
612	RNU6ATAC5P	4q13.3
613	COX18	4q13.3	*610428	CYTOCHROME c OXIDASE ASSEMBLY PROTEIN COX18; COX18
614	ANKRD17	4q13.3
615	HMGA1P2	4q13.3
616	ALB	4q13.3	103600	ALBUMIN; ALBDYSALBUMINEMIC HYPERTHYROXINEMIA, INCLUDED		[Dysalbuminemic hyperthyroxinemia] (3); Analbuminemia (3);
			%194470	ZINC, ELEVATED PLASMA	AD	[Dysalbuminemic hyperzincemia], (1);
617	AFP	4q13.3	104150	ALPHA-FETOPROTEIN; AFPALPHA-FETOPROTEIN, HEREDITARY PERSISTENCE OF, INCLUDED; HPAFP, INCLUDED	AR AD	[Hereditary persistence of alpha-fetoprotein] (3); [AFP deficiency, congenital] (1);
618	AFM	4q13.3	*104145	AFAMIN; AFM
619	RP11-622A1.2	4q13.3
620	RASSF6	4q13.3	*612620	RAS ASSOCIATION DOMAIN FAMILY, MEMBER 6; RASSF6
621	IL8	4q13-q21	*146930	INTERLEUKIN 8; IL8
622	CXCL6	4q13.3	*138965	CHEMOKINE, CXC MOTIF, LIGAND 6; CXCL6
623	PPBPP1	4q13.3	*188035	PRO-PLATELET BASIC PROTEIN-LIKE 1; PPBPL1
624	PF4V1	4q12-q21	*173461	PLATELET FACTOR 4, VARIANT 1; PF4V1
625	CXCL1	4q21	*155730	CHEMOKINE, CXC MOTIF, LIGAND 1; CXCL1
626	HNRNPA1P55	4q13.3
627	CXCL1P	4q13.3
628	PF4	4q12-q21	*173460	PLATELET FACTOR 4; PF4
629	PPBP	4q12-q13	*121010	PRO-PLATELET BASIC PROTEIN; PPBP
630	CXCL5	4q13.3	*600324	CHEMOKINE, CXC MOTIF, LIGAND 5; CXCL5
631	CXCL3	4q21	*139111	CHEMOKINE, CXC MOTIF, LIGAND 3; CXCL3
632	PPBPP2	4q13.3	*611591	PRO-PLATELET BASIC PROTEIN-LIKE 2; PPBPL2
633	LOC643014	4q13.3
634	CXCL2	4q21	*139110	CHEMOKINE, CXC MOTIF, LIGAND 2; CXCL2
635	MTHFD2L	4q13.3	*614047	METHYLENETETRAHYDROFOLATE DEHYDROGENASE 2-LIKE, NADP(+)-DEPENDENT;MTHFD2L
636	EPGN	4q13.3
637	EREG	4q13.3	*602061	EPIREGULIN; EREG
638	AREG	4q13.3	*104640	AMPHIREGULIN; AREG
639	BTC	4q13.3	*600345	BETACELLULIN; BTC
640	PARM1	4q13.3-q21.3
641	RP11-542G1.3	4q21.1
642	RCHY1	4q21.1	*607680	ZINC FINGER PROTEIN 363; ZNF363
643	THAP6	4q21.1	*612535	THAP DOMAIN-CONTAINING PROTEIN 6; THAP6
644	C4orf26	4q21.1	*614829	CHROMOSOME 4 OPEN READING FRAME 26; C4ORF26
			#614832	AMELOGENESIS IMPERFECTA, HYPOMATURATION TYPE, IIA4; AI2A4		Amelogenesis imperfecta, hypomaturation type, IIA4, (3);
645	CDKL2	4q21.1	*603442	CYCLIN-DEPENDENT KINASE-LIKE 2; CDKL2
646	G3BP2	4q21.1
647	USO1	4q21.1	*603344	USO1 VESICLE DOCKING PROTEIN, S. CEREVISIAE, HOMOLOG OF; USO1
648	PPEF2	4q21.1	*602256	PROTEIN PHOSPHATASE, EF-HAND CALCIUM-BINDING DOMAIN 2; PPEF2
649	NAAA	4q21.1	*607469	N-ACYLETHANOLAMINE ACID AMIDASE; NAAA
650	SDAD1	4q21.1
651	CXCL9	4q21	*601704	CHEMOKINE, CXC MOTIF, LIGAND 9; CXCL9
652	ART3	4q21.1|4p15.1-p14	*603086	ADP-RIBOSYLTRANSFERASE 3; ART3
653	CXCL10	4q21	*147310	CHEMOKINE, CXC MOTIF, LIGAND 10; CXCL10
654	CXCL11	4q21.2	*604852	CHEMOKINE, CXC MOTIF, LIGAND 11; CXCL11
655	RPL36P8	4q21.1
656	NUP54	4q21.1	*607607	NUCLEOPORIN, 54-KD; NUP54
657	SCARB2	4q21.1	#254900	EPILEPSY, PROGRESSIVE MYOCLONIC 4, WITH OR WITHOUT RENAL FAILURE;EPM4	AR	Epilepsy, progressive myoclonic 4, with or without renal failure, (3);
			*602257	SCAVENGER RECEPTOR CLASS B, MEMBER 2; SCARB2
658	FAM47E	4q21.1
659	FAM47E-STBD1	4q
660	STBD1	4q21.1	*607406	STARCH-BINDING DOMAIN-CONTAINING PROTEIN 1; STBD1
661	CCDC158	4q21.1
662	SNX5P1	4q21.1
663	RPL36AP18	4q21.1
664	SHROOM3	4q21.1	*604570	SHROOM FAMILY MEMBER 3; SHROOM3
665	MIR4450	-
666	MIR548AH	-
667	SUMO2P11	-
668	LOC100421494	-
669	RPL26P17	4q21.1
670	SOWAHB	4q21.1
671	SEPT11	4q21.1	*612887	SEPTIN 11; SEPT11
672	TXNP6	4q21.1
673	LOC100131826	4q21.1
674	CCNI	4q21.1
675	RPL7P17	4q21.1
676	LOC339966	4q21.1
677	CCNG2	4q21.1	*603203	CYCLIN G2; CCNG2
678	FTLP9	-
679	LOC100421141	-
680	LOC100421142	-
681	CXCL13	4q21	*605149	CHEMOKINE, CXC MOTIF, LIGAND 13; CXCL13
682	CNOT6L	4q13.3
683	MRPL1	4q21.1	*611821	MITOCHONDRIAL RIBOSOMAL PROTEIN L1; MRPL1
684	LOC100128297	4q21.1
685	HMGB1P44	4q21.1
686	HNRNPA1P56	4q21.21
687	FRAS1	4q21.21	#219000	FRASER SYNDROME	AR	Fraser syndrome, (3);
			*607830	FRAS1 GENE; FRAS1
688	SERBP1P5	4q21.21
689	MINOS1P4	4q
690	ANXA3	4q21.21	*106490	ANNEXIN A3; ANXA3
691	LINC01094	-
692	HIGD1AP13	-
693	RPS21P3	4q21.21
694	BMP2K	4q21.21
695	MIR5096	-
696	PAQR3	4q21.21	*614577	PROGESTIN AND ADIPOQ RECEPTOR FAMILY, MEMBER 3; PAQR3
697	LINC01088	-
698	NAA11	4q21.21
699	GK2	4q13	600148	GLYCEROL KINASE, TESTICULAR, TYPE A
700	LINC00989	4q21.21
701	OR7E94P	4q21.21
702	PCAT4	4q21.1	*609717	PROSTATE CANCER-ASSOCIATED TRANSCRIPT 4; PCAT4
703	ANTXR2	4q21.21	#228600	HYALINE FIBROMATOSIS SYNDROME; HFS	AR	Hyaline fibromatosis syndrome, (3);
			*608041	ANTHRAX TOXIN RECEPTOR 2; ANTXR2
704	LOC643513	4q21.21
705	RPSAP39	4q21.21
706	PRDM8	4q21
707	FGF5	4q21	*165190	FIBROBLAST GROWTH FACTOR 5; FGF5
708	MRPS25P1	4q21.23
709	C4orf22	4q21.21
710	LOC100419739	-
711	BMP3	4q21	*112263	BONE MORPHOGENETIC PROTEIN 3; BMP3
712	PRKG2	4q13.1-q21.1	*601591	PROTEIN KINASE, cGMP-DEPENDENT, TYPE II; PRKG2
713	RASGEF1B	4q21.21	*614532	RASGEF DOMAIN FAMILY, MEMBER 1B; RASGEF1B
714	MOP-1	4q21.22
715	COX5BP1	4q21.3
716	NPM1P41	-
717	HNRNPA3P13	4q21.22
718	BIN2P1	4q21.22
719	HNRNPD	4q21	*601324	HETEROGENEOUS NUCLEAR RIBONUCLEOPROTEIN D; HNRNPD
720	IGBP1P4	4q21.22
721	HNRNPDL	4q21.22	*607137	HETEROGENEOUS NUCLEAR RIBONUCLEOPROTEIN D-LIKE PROTEIN; HNRNPDL
722	ENOPH1	4q21.22
723	TMEM150C	4q21.22
724	RPL7AP26	4q21.22
725	RPS6P6	4q21.22
726	LOC442113	4q21.22
727	LINC00575	4q21.3
728	SCD5	4q21.22	*608370	STEAROYL-CoA DESATURASE 5; SCD5
729	PQLC1P2	4q21.22
730	MIR575	4q21.22
731	SEC31A	4q21.22	*610257	SEC31, YEAST, HOMOLOG OF, A; SEC31A
732	THAP9-AS1	-
733	THAP9	4q21.22	*612537	THAP DOMAIN-CONTAINING PROTEIN 9; THAP9
734	LIN54	4q21.22	*613367	LIN54, C. ELEGANS, HOMOLOG OF; LIN54
735	COPS4	4q21.22
736	PLAC8	4q21.22	*607515	PLACENTA-SPECIFIC GENE 8; PLAC8
737	LOC391674	4q21.23
738	COQ2	4q21.23	#146500	MULTIPLE SYSTEM ATROPHY 1, SUSCEPTIBILITY TO; MSA1	AR AD	{Multiple system atrophy, susceptibility to}, (3);
			#607426	COENZYME Q10 DEFICIENCY, PRIMARY, 1; COQ10D1	AR	Coenzyme Q10 deficiency, primary, 1, (3);
			*609825	COQ2, S. CEREVISIAE, HOMOLOG OF; COQ2
739	HPSE	4q21.3	*604724	HEPARANASE; HPSE
740	LOC100287427	4q21.23
741	HELQ	4q21.23	*606769	HELICASE, POLQ-LIKE; HELQ
742	MRPS18C	4q21.23	*611983	MITOCHONDRIAL RIBOSOMAL PROTEIN S18C; MRPS18C
743	FAM175A	4q21.23	*611143	FAMILY WITH SEQUENCE SIMILARITY 175, MEMBER A; FAM175A
744	SLC25A14P1	4q21.23
745	RPL30P5	4q21.23
746	AGPAT9	4q21.23	*610958	1-@ACYLGLYCEROL-3-PHOSPHATE O-ACYLTRANSFERASE 9; AGPAT9
747	OK/SW-CL.36	4q21.23
748	LOC152845	4q21.23
749	NKX6-1	4q21.33	*602563	NK6, DROSOPHILA, HOMOLOG OF, 1; NKX6-1
750	CDS1	4q21.23	*603548	CDP-DIACYLGLYCEROL SYNTHASE 1; CDS1
751	WDFY3	4q21.23
752	WDFY3-AS2	4q21.3
753	ARHGAP24	4q22.1	*610586	RHO GTPase-ACTIVATING PROTEIN 24; ARHGAP24
754	LOC100526736	-
755	MIR4451	-
756	MAPK10	4q22.1-q23	*602897	MITOGEN-ACTIVATED PROTEIN KINASE 10; MAPK10
757	MIR4452	-
758	PTPN13	4q21.3	*600267	PROTEIN-TYROSINE PHOSPHATASE, NONRECEPTOR-TYPE, 13; PTPN13
759	SLC10A6	4q21.3	*613366	SOLUTE CARRIER FAMILY 10 (SODIUM/BILE ACID COTRANSPORTER FAMILY),MEMBER 6; SLC10A6
760	RPL6P13	4q21.3
761	C4orf36	4q21.3
762	LOC260422	4q21.3
763	LOC100506746	4q21
764	AFF1	4q21	*159557	AF4/FMR2 FAMILY, MEMBER 1; AFF1
765	TECRP1	4q21.3
766	KLHL8	4q22.1	*611967	KELCH-LIKE 8; KLHL8
767	LOC100419572	-
768	GAPDHP60	4q22.1
769	MIR5705	-
770	HSD17B13	4q22.1	*612127	17-@BETA-HYDROXYSTEROID DEHYDROGENASE XIII; HSD17B13
771	HSD17B11	4q22.1	*612831	17-@BETA-HYDROXYSTEROID DEHYDROGENASE XI; HSD17B11
772	LOC100129693	4q22.1
773	NUDT9	4q22.1	*606022	NUCLEOSIDE DIPHOSPHATE-LINKED MOIETY X MOTIF 9; NUDT9
774	SPARCL1	4q22.1	*606041	SPARC-LIKE PROTEIN 1; SPARCL1
775	DSPP	4q21.3	#125420	DENTIN DYSPLASIA, TYPE II	AD	Dentin dysplasia, type II, (3);
			*125485	DENTIN SIALOPHOSPHOPROTEIN; DSPPDENTIN PHOSPHOPROTEIN, INCLUDED; DPP, INCLUDED
			#125490	DENTINOGENESIS IMPERFECTA 1; DGI1	AD	Dentinogenesis imperfecta, Shields type II, (3);
			#125500	DENTINOGENESIS IMPERFECTA, SHIELDS TYPE III	AD	Dentinogenesis imperfecta, Shields type III, (3);
			#605594	DEAFNESS, AUTOSOMAL DOMINANT 39, WITH DENTINOGENESIS IMPERFECTA 1	AD	Deafness, autosomal dominant 36, with dentinogenesis, (3);
776	DMP1	4q21	#241520	HYPOPHOSPHATEMIC RICKETS, AUTOSOMAL RECESSIVE, 1; ARHR1	AR	Hypophosphatemic rickets, AR, (3);
			*600980	DENTIN MATRIX ACIDIC PHOSPHOPROTEIN 1; DMP1
777	CHCHD2P7	-
778	IBSP	4q21.1	*147563	INTEGRIN-BINDING SIALOPROTEIN; IBSP
779	MEPE	4q21.1	*605912	MATRIX, EXTRACELLULAR, PHOSPHOGLYCOPROTEIN; MEPE
780	HSP90AB3P	4q22.1
781	SPP1	4q22.1	*166490	SECRETED PHOSPHOPROTEIN 1; SPP1
782	PKD2	4q22.1	*173910	POLYCYSTIN 2; PKD2
			#613095	POLYCYSTIC KIDNEY DISEASE 2; PKD2		Polycystic kidney disease 2, (3);
783	ABCG2	4q22	#138900	URIC ACID CONCENTRATION, SERUM, QUANTITATIVE TRAIT LOCUS 1; UAQTL1		[Uric acid concentration, serum, QTL1], (3);
			*603756	ATP-BINDING CASSETTE, SUBFAMILY G, MEMBER 2; ABCG2
			#614490	BLOOD GROUP, JUNIOR SYSTEM; JR		[Junior blood group system], (3);
784	RPL31P24	4q22
785	PPM1K	4q22.1	*611065	PROTEIN PHOSPHATASE, PP2C DOMAIN-CONTAINING, 1K; PPM1K
			#615135	MAPLE SYRUP URINE DISEASE, MILD VARIANT; MSUDMV		Maple syrup urine disease, mild variant, (3);
786	HERC6	4q22.1	*609249	HECT DOMAIN AND RCC1-LIKE DOMAIN 6; HERC6
787	HERC5	4q22.1	*608242	HECT DOMAIN AND RCC1-LIKE DOMAIN 5; HERC5
788	LOC728333	4q22.1
789	PIGY	4q22.1	*610662	PHOSPHATIDYLINOSITOL GLYCAN, CLASS Y; PIGY
790	PYURF	4q
791	LOC100129137	4q22.1
792	HERC3	4q21	*605200	HECT DOMAIN AND RCC1-LIKE DOMAIN 3; HERC3
793	RNU6-33P	-
794	NAP1L5	4q22.1|4q21-q22	*612203	NUCLEOSOME ASSEMBLY PROTEIN 1-LIKE 5; NAP1L5
795	FAM13A-AS1	4q22.1	*613300	FAM13A OPPOSITE STRAND; FAM13AOS
796	FAM13A	4q22.1	*613299	FAMILY WITH SEQUENCE SIMILARITY 13, MEMBER A; FAM13A
797	TIGD2	4q22.1	*612973	TIGGER TRANSPOSABLE ELEMENT-DERIVED GENE 2; TIGD2
798	GPRIN3	4q22.1	*611241	G PROTEIN-REGULATED INDUCER OF NEURITE OUTGROWTH 3; GPRIN3
799	SNCA	4q21	#127750	DEMENTIA, LEWY BODY; DLB	AD	Dementia, Lewy body, (3); {Lewy body dementia, susceptibility to}, (3);
			*163890	SYNUCLEIN, ALPHA; SNCA
			#168601	PARKINSON DISEASE 1, AUTOSOMAL DOMINANT; PARK1PARKINSON DISEASE 1, AUTOSOMAL DOMINANT LEWY BODY		Parkinson disease 1, (3);
			#605543	PARKINSON DISEASE 4, AUTOSOMAL DOMINANT; PARK4	AD	Parkinson disease 4, (3);
800	RP11-67M1.1	4q22.1
801	MMRN1	4q22	*601456	MULTIMERIN 1; MMRN1
802	CCSER1	4q22.1
803	TMSB4XP8	4q22.1
804	LOC133083	4q22.1
805	GRID2	4q22	*602368	GLUTAMATE RECEPTOR, IONOTROPIC, DELTA 2; GRID2
806	MTND1P19	-
807	LOC100422562	-
808	RNA5SP164	-
809	ATOH1	4q22	*601461	ATONAL, DROSOPHILA, HOMOLOG OF, 1; ATOH1
810	HMGB3P15	4q22.3
811	SMARCAD1	4q22-q23	#136000	ADERMATOGLYPHIA; ADERM	AD	Adermatoglyphia, (3);
			*612761	SWI/SNF-RELATED, MATRIX-ASSOCIATED ACTIN-DEPENDENT REGULATOR OF CHROMATIN,SUBFAMILY A, DEAD/H BOX-CONTAINING, 1; SMARCAD1
812	HPGDS	4q22.3	*602598	PROSTAGLANDIN D2 SYNTHASE, HEMATOPOIETIC; HPGDS
813	RPL35AP11	4q22
814	PDLIM5	4q22	*605904	PDZ AND LIM DOMAIN PROTEIN 5; PDLIM5
815	BMPR1B	4q22-q24	#112600	BRACHYDACTYLY, TYPE A2; BDA2	AD	Brachydactyly, type A2, (3);
			*603248	BONE MORPHOGENETIC PROTEIN RECEPTOR, TYPE IB; BMPR1B
			#609441	CHONDRODYSPLASIA, ACROMESOMELIC, WITH GENITAL ANOMALIES	AR	Chrondrodysplasia, acromesomelic, with genital anomalies, (3);
816	UNC5C	4q21-q23	*603610	UNC5, C. ELEGANS, HOMOLOG OF, C; UNC5C
817	RPL30P6	4q22.3
818	PDHA2	4q22-q23	*179061	PYRUVATE DEHYDROGENASE, ALPHA-2; PDHA2
819	RNU6-34P	-
820	LOC100418701	-
821	COX7A2P2	4q22.3	*123997	CYTOCHROME c OXIDASE, SUBUNIT VIIa, POLYPEPTIDE 3; COX7A3
822	STPG2-AS1	4q22.3
823	STPG2	4q22.3-q23
824	CRYZP2	-
825	RPL5P12	4q23
826	DUTP8	-
827	RAP1GDS1	4q23-q25	*179502	RAP1, GTPase-GDP DISSOCIATION STIMULATOR 1; RAP1GDS1		Lymphocytic leukemia, acute T-cell (3);
828	RPL21P48	4q23
829	TSPAN5	4q23	*613136	TETRASPANIN 5; TSPAN5
830	BTF3P13	4q23	*603739	BASIC TRANSCRIPTION FACTOR 3-LIKE 3; BTF3L3
831	EIF4E	4q21-q25	*133440	EUKARYOTIC TRANSLATION INITIATION FACTOR 4E; EIF4E
			#615091	AUTISM, SUSCEPTIBILITY TO, 19; AUTS19		{Autism, susceptibility to, 19}, (3);
832	TBCAP3	4q23
833	FAM177A1P1	4q23
834	NDUFS5P4	4q23
835	METAP1	4q23	*610151	METHIONYL AMINOPEPTIDASE 1; METAP1
836	MIR3684	-
837	ABT1P1	-
838	ADH5	4q23	*103710	ALCOHOL DEHYDROGENASE 5, CHI POLYPEPTIDE; ADH5
839	RP11-696N14.1	-
840	ADH4	4q22	*103740	ALCOHOL DEHYDROGENASE 4; ADH4
841	PCNAP1	4q24
842	PCNAP2	4q24
843	ADH6	4q23	*103735	ALCOHOL DEHYDROGENASE 6; ADH6
844	ADH1A	4q23	*103700	ALCOHOL DEHYDROGENASE 1A, CLASS I, ALPHA POLYPEPTIDE; ADH1A
845	ADH1B	4q23	103720	ALCOHOL DEHYDROGENASE 1B, CLASS I, BETA POLYPEPTIDE; ADH1B		{Aerodigestive tract cancer, squamous cell, alcohol-related, protection against} (3);
			#103780	ALCOHOL DEPENDENCE		{Alcohol dependence, susceptibility to}, (3); {Alcohol dependence}, (3); {Alcohol dependence, protection against}, (3);
846	ADH1C	4q23	*103730	ALCOHOL DEHYDROGENASE 1C, GAMMA POLYPEPTIDE; ADH1C
			#103780	ALCOHOL DEPENDENCE		{Alcohol dependence, susceptibility to}, (3); {Alcohol dependence}, (3); {Alcohol dependence, protection against}, (3);
			#168600	PARKINSON DISEASE, LATE-ONSET; PD		{Parkinson disease, susceptibility to}, (3); {Parkinson disease, late-onset, susceptibility to}, (3);
			#556500	PARKINSON DISEASE, MITOCHONDRIAL
847	ADH7	4q23-q24	*600086	ALCOHOL DEHYDROGENASE 7; ADH7
848	C4orf17	4q23
849	TRMT10A	4q23
850	MTTP	4q24	*157147	MICROSOMAL TRIGLYCERIDE TRANSFER PROTEIN, 88-KD; MTP
			#200100	ABETALIPOPROTEINEMIA; ABL	AR	Abetalipoproteinemia, (3);
			%605552	ABDOMINAL OBESITY-METABOLIC SYNDROME		Abdominal obesity-metabolic syndrome (2); {Metabolic syndrome, protection against}, (3);
851	DAPP1	4q25-q27	*605768	DUAL ADAPTOR OF PHOSPHOTYROSINE AND 3-PHOSPHOINOSITIDES 1
852	LAMTOR3	4q23	*603296	LATE ENDOSOMAL/LYSOSOMAL ADAPTOR, MITOGEN-ACTIVATED PROTEIN KINASEAND MAMMALIAN TARGET OF RAPAMYCIN ACTIVATOR 3; LAMTOR3
853	DNAJB14	4q23
854	H2AFZ	4q24	*142763	H2A HISTONE FAMILY, MEMBER Z; H2AFZ
855	LOC256880	4q23
856	LOC644721	4q23
857	DYNLL1P6	4q23
858	DDIT4L	4q24	*607730	DNA DAMAGE-INDUCIBLE TRANSCRIPT 4-LIKE; DDIT4L
859	EMCN	4q24	*608350	ENDOMUCIN; EMCN
860	LINC01216	-
861	PPP3CA	4q24	*114105	PROTEIN PHOSPHATASE 3, CATALYTIC SUBUNIT, ALPHA ISOFORM; PPP3CA
862	MIR1255A	-
863	FLJ20021	4q24
864	LOC100131829	4q23
865	BANK1	4q24	#152700	SYSTEMIC LUPUS ERYTHEMATOSUS; SLEEXCESS LYMPHOCYTE LOW MOLECULAR WEIGHT DNA, INCLUDED	AD	{Systemic lupus erythematosus, association with}, (3); {Systemic lupus erythematosus, susceptibility to}, (3); {Systemic lupus erythematosus susceptibility to}, (3); ?Systemic lupus erythematosus, susceptibility to or protection against}, (2);
			*610292	B-CELL SCAFFOLD PROTEIN WITH ANKYRIN REPEATS 1; BANK1
866	MTND5P5	-
867	SLC39A8	4q22-q24	*608732	SOLUTE CARRIER FAMILY 39 (ZINC TRANSPORTER), MEMBER 8; SLC39A8
868	LOC100419863	-
869	NFKB1	4q24	*164011	NUCLEAR FACTOR KAPPA-B, SUBUNIT 1; NFKB1
870	MANBA	4q24	#248510	MANNOSIDOSIS, BETA A, LYSOSOMAL; MANSB	AR	Mannosidosis, beta, (3);
			*609489	MANNOSIDASE, BETA A, LYSOSOMAL; MANBA
871	RPL21P49	4q24
872	KRT8P46	-
873	LOC100288914	4q24
874	LOC100419096	-
875	UBE2D3	4q24	*602963	UBIQUITIN-CONJUGATING ENZYME E2D 3; UBE2D3
876	CISD2	4q24	#604928	WOLFRAM SYNDROME 2; WFS2		Wolfram syndrome 2, (3);
			*611507	CDGSH IRON SULFUR DOMAIN PROTEIN 2; CISD2
877	SLC9B1	4q24	*611527	Na+/H+ EXCHANGER DOMAIN-CONTAINING PROTEIN 1; NHEDC1
878	PABPC1P7	4q24
879	ACTR3BP4	4q24
880	SLC9B2	4q24	*611789	NA+/H+ EXCHANGER DOMAIN-CONTAINING PROTEIN 2; NHEDC2
881	BDH2	4q24
882	CENPE	4q24-q25	*117143	CENTROMERIC PROTEIN E; CENPE
883	DDX3YP3	4q24
884	TACR3	4q25	*162332	TACHYKININ RECEPTOR 3; TACR3
			#614840	HYPOGONADOTROPIC HYPOGONADISM 11 WITH OR WITHOUT ANOSMIA; HH11	AR	Hypogonadotropic hypogonadism 11 with or without anosmia, (3);
885	CXXC4	4q22-q24	*611645	CXXC FINGER PROTEIN 4; CXXC4
886	RPL6P14	4q24
887	LOC100288146	4q24
888	TET2	4q24	*612839	TET ONCOGENE FAMILY, MEMBER 2; TET2
			#614286	MYELODYSPLASTIC SYNDROME; MDS		Myelodysplastic syndrome, somatic, (3); {Myelodysplastic syndrome, susceptibility to}, (3);
889	LOC643675	4q24
890	PPA2	4q25	*609988	PYROPHOSPHATASE, INORGANIC, 2; PPA2
891	EEF1A1P9	4q24
892	LOC402182	4q24
893	ATP5EP1	4q25
894	ARHGEF38	4q24
895	ARHGEF38-IT1	-
896	INTS12	4q24	*611355	INTEGRATOR COMPLEX SUBUNIT 12; INTS12
897	GSTCD	4q24
898	NPNT	4q24	*610306	NEPHRONECTIN; NPNT
899	TBCK	4q24
900	AIMP1	4q24	#260600	LEUKODYSTROPHY, HYPOMYELINATING, 3; HLD3	AR	Leukodystrophy, hypomyelinating, 3, (3);
			*603605	AMINOACYL-tRNA SYNTHETASE COMPLEX-INTERACTING MULTIFUNCTIONAL PROTEIN1; AIMP1
901	GIMD1	4q24
902	ACTR6P1	-
903	DKK2	4q25	*605415	DICKKOPF, XENOPUS, HOMOLOG OF, 2; DKK2
904	VN1R22P	4q25
905	VN1R23P	4q25
906	RAC1P5	4q25
907	PAPSS1	4q24	*603262	3-PRIME-@PHOSPHOADENOSINE 5-PRIME-PHOSPHOSULFATE SYNTHASE 1; PAPSS1
908	SGMS2	4q25	*611574	SPHINGOMYELIN SYNTHASE 2; SGMS2
909	CYP2U1	4q25	*610670	CYTOCHROME P450, FAMILY 2, SUBFAMILY U, POLYPEPTIDE 1; CYP2U1
			#615030	SPASTIC PARAPLEGIA 56, AUTOSOMAL RECESSIVE; SPG56	AR	Spastic paraplegia 56, autosomal recessive, (3);
910	HADH	4q22-q26	#231530	3-@HYDROXYACYL-CoA DEHYDROGENASE DEFICIENCY	AR	3-hydroxyacyl-CoA dehydrogenase deficiency, (3);
			*601609	3-@HYDROXYACYL-CoA DEHYDROGENASE; HADH
			#609975	HYPERINSULINEMIC HYPOGLYCEMIA, FAMILIAL, 4; HHF4	AR	Hyperinsulinemic hypoglycemia, familial, 4, (3);
911	LEF1	4q23-q25	153245	LYMPHOID ENHANCER-BINDING FACTOR 1; LEF1		Sebaceous tumors, somatic (3);
912	LEF1-AS1	4q25
913	RPSAP34	4q25
914	EXOC7P1	4q25
915	RPL34-AS1	4q25
916	RPL34	4q25
917	OSTC	4q25
918	ETNPPL	4q25	*614682	ALANINE-GLYOXYLATE AMINOTRANSFERASE 2-LIKE 1; AGXT2L1
919	RCC2P8	4q25
920	COL25A1	4q25	*610004	COLLAGEN, TYPE XXV, ALPHA-1; COL25A1
921	RBMXP4	4q25
922	SEC24B-AS1	4q25
923	SEC24B	4q25	*607184	SEC24-RELATED GENE FAMILY, MEMBER B; SEC24B
924	MIR576	-
925	ZCCHC23	4q25
926	SETP20	4q25
927	CDC42P4	4q25
928	CCDC109B	4q25
929	HIGD1AP14	-
930	CASP6	4q25	*601532	CASPASE 6, APOPTOSIS-RELATED CYSTEINE PROTEASE; CASP6
931	PLA2G12A	4q25	*611652	PHOSPHOLIPASE A2, GROUP XIIA; PLA2G12A
932	CFI	4q25	*217030	COMPLEMENT FACTOR I; CFI
			#610984	COMPLEMENT FACTOR I DEFICIENCY; CFID	AR	Complement factor I deficiency, (3);
			#612923	HEMOLYTIC UREMIC SYNDROME, ATYPICAL, SUSCEPTIBILITY TO, 3; AHUS3	AD	{Hemolytic uremic syndrome, atypical, susceptibility to, 3}, (3);
			#615439	MACULAR DEGENERATION, AGE-RELATED, 13; ARMD13	AD	{Macular degeneration, age-related, 13, susceptibility to}, (3);
933	GAR1	4q25	*606468	NUCLEOLAR PROTEIN FAMILY A, MEMBER 1; NOLA1
934	RRH	4q25	*605224	RHODOPSIN HOMOLOG, RETINAL PIGMENT EPITHELIUM-DERIVED; RRH
935	LRIT3	4q25	*615004	LEUCINE-RICH REPEAT, IMMUNOGLOBULIN-LIKE, AND TRANSMEMBRANE DOMAINS-CONTAININGPROTEIN 3; LRIT3
			#615058	NIGHT BLINDNESS, CONGENITAL STATIONARY, TYPE 1F; CSNB1F	AR	Night blindness, congenital stationary (complete), 1F, autosomal recessive, (3);
936	KRT19P3	4q25
937	EGF	4q25	*131530	EPIDERMAL GROWTH FACTOR; EGF
			#611718	HYPOMAGNESEMIA 4, RENAL; HOMG4		Hypomagnesemia 4, renal, (3);
938	RNU6-35P	-
939	ELOVL6	4q25	*611546	ELONGATION OF VERY LONG CHAIN FATTY ACIDS-LIKE 6; ELOVL6
940	HSBP1P2	4q25
941	ZBED1P1	4q25
942	RPL7L1P13	4q25
943	ZNF969P	4q25
944	ENPEP	4q25	*138297	GLUTAMYL AMINOPEPTIDASE; ENPEP
945	PITX2	4q25	#137600	IRIDOGONIODYSGENESIS, TYPE 2; IRID2	AD	Iridogoniodysgenesis, type 2, (3);
			#180500	AXENFELD-RIEGER SYNDROME, TYPE 1; RIEG1	AD	Axenfeld-Rieger syndrome, type 1, (3);
			#180550	RING DERMOID OF CORNEA; RDC	AD	Ring dermoid of cornea, (3);
			*601542	PAIRED-LIKE HOMEODOMAIN TRANSCRIPTION FACTOR 2; PITX2
			#604229	PETERS ANOMALY		Peters anomaly, (3);
946	MIR297	4q25	*615520	MICRO RNA 297; MIR297
947	LYPLA1P2	4q25
948	RPL36AP23	4q25
949	CCDC34P1	4q25
950	TUBB8P3	4q25
951	RPS12P8	4q25
952	C4orf32	4q25
953	RPL36AP19	4q25
954	AP1AR	4q25	*610851	CHROMOSOME 4 OPEN READING FRAME 16; C4ORF16
955	TIFA	4q25	*609028	TRAF-INTERACTING PROTEIN WITH FORKHEAD-ASSOCIATED DOMAIN; TIFA
956	ALPK1	4q25	*607347	ALPHA-KINASE 1; ALPK1
957	RTEL1P1	-
958	TOX4P1	4q25
959	NEUROG2	4q25	*606624	NEUROGENIN 2; NEUROG2
960	C4orf21	4q25
961	LARP7	4q25	*612026	La RIBONUCLEOPROTEIN DOMAIN FAMILY, MEMBER 7; LARP7
			#615071	ALAZAMI SYNDROME; ALAZS	AR	Alazami syndrome, (3);
962	MIR367	4q25	*614600	MICRO RNA 367; MIR367
963	MIR302D	4q25	*614599	MICRO RNA 302D; MIR302D
964	MIR302A	4q25	*614596	MICRO RNA 302A; MIR302A
965	MIR302C	4q25	*614598	MICRO RNA 302C; MIR302C
966	MIR302B	4q25	*614597	MICRO RNA 302B; MIR302B
967	OSTCP4	4q25
968	WRBP1	4q25
969	RPL32P13	4q25
970	RPL7AP30	4q25
971	LOC100131158	4q25
972	ANK2	4q25-q27	*106410	ANKYRIN 2; ANK2
			#600919	CARDIAC ARRHYTHMIA, ANKYRIN-B-RELATED	AD	Long QT syndrome 4, (3); Cardiac arrhythmia, ankyrin-B-related, (3);
973	LOC100422627	-
974	MIR1243	-
975	RPS26P25	4q26
976	CAMK2D	4q26	*607708	CALCIUM/CALMODULIN-DEPENDENT PROTEIN KINASE II-DELTA; CAMK2D
977	LOC100507209	-
978	ARSJ	4q26	*610010	ARYLSULFATASE J; ARSJ
979	UGT8	4q26	*601291	URIDINE DIPHOSPHATE GLYCOSYLTRANSFERASE 8; UGT8
980	MIR577	4q26
981	CIR1P2	4q26
982	NDST4	4q26	*615039	N-DEACETYLASE/N-SULFOTRANSFERASE 4; NDST4
983	MRPS33P3	4q26
984	LOC441035	4q26
985	RPF2P2	4q26
986	PGAM4P2	4q26
987	KRT18P21	4q26
988	EIF3KP3	4q26
989	RLFP1	4q26
990	TTC39CP1	4q26
991	MTRNR2L13	4q26
992	MIR1973	-
993	TRMT112P1	4q26
994	CUL4AP1	4q26
995	ACTN4P1	4q26
996	HAVCR1P2	-
997	TRAM1L1	4q26
998	RPSAP35	4q26
999	NT5C3AP1	4q26
1000	NDST3	4q26	*603950	N-DEACETYLASE/N-SULFOTRANSFERASE 3; NDST3
1001	FKBP4P1	4q26
1002	SNHG8	4q26
1003	SNORA24	4q26
1004	PRSS12	4q28.1	#249500	MENTAL RETARDATION, AUTOSOMAL RECESSIVE 1; MRT1	AR	Mental retardation, autosomal recessive 1, (3);
			*606709	PROTEASE, SERINE, 12; PRSS12
1005	NDUFS5P5	4q26
1006	CEP170P1	4q26
1007	RP11-384K6.6	4q26
1008	CICP16	-
1009	METTL14	4q26
1010	SEC24D	4q26	*607186	SEC24-RELATED GENE FAMILY, MEMBER D; SEC24D
1011	SYNPO2	4q26
1012	MYOZ2	4q26-q27	*605602	MYOZENIN 2; MYOZ2
			#613838	CARDIOMYOPATHY, FAMILIAL HYPERTROPHIC, 16; CMH16	AD	Cardiomyopathy, familial hypertrophic, 16, (3);
1013	MRPL42P1	4q26
1014	USP53	4q26
1015	C4orf3	4q26
1016	FABP2	4q28-q31	*134640	FATTY ACID-BINDING PROTEIN 2; FABP2
1017	KLHL2P1	4q26
1018	GK6P	4q26
1019	LOC100131884	4q26
1020	LINC01061	4q26
1021	LOC645513	4q26
1022	PDE5A	4q27	*603310	PHOSPHODIESTERASE 5A; PDE5A
1023	MAD2L1	4q27	*601467	MITOTIC ARREST-DEFICIENT 2, S. CEREVISIAE, HOMOLOG-LIKE 1; MAD2L1
1024	LTV1P1	4q27
1025	SAR1AP3	4q27
1026	PRDM5	4q25-q26	*614161	PR DOMAIN-CONTAINING PROTEIN 5; PRDM5
			#614170	BRITTLE CORNEA SYNDROME 2; BCS2	AR	Brittle cornea syndrome 2, (3);
1027	SETP12	-
1028	NDNF	4q27
1029	TNIP3	4q27	*608019	TNFAIP3-INTERACTING PROTEIN 3; TNIP3
1030	QRFPR	4q27	*606925	G PROTEIN-COUPLED RECEPTOR 103; GPR103
1031	LOC100418710	-
1032	ANXA5	4q27	*131230	ANNEXIN A5; ANXA5
			#614391	PREGNANCY LOSS, RECURRENT, SUSCEPTIBILITY TO, 3; RPRGL3	AD	{Pregnancy loss, recurrent, susceptibility to, 3}, (3);
1033	TMEM155	4q27
1034	PP12613	4q27
1035	EXOSC9	4q27	*606180	EXOSOME COMPONENT 9; EXOSC9
1036	CCNA2	4q27	*123835	CYCLIN A2; CCNA2
1037	BBS7	4q27	#209900	BARDET-BIEDL SYNDROME; BBSBARDET-BIEDL SYNDROME 1, INCLUDED; BBS1, INCLUDED	AR	Bardet-Biedl syndrome 8, (3); Bardet-Biedl syndrome 1, (3); Bardet-Biedl syndrome 11, (3); Bardet-Biedl syndrome 15, (3); Bardet-Biedl syndrome 12, (3); Bardet-Biedl syndrome 7, (3); Bardet-Biedl syndrome 9, (3); Bardet-Biedl syndrome 14, (3); Bardet-Biedl syndrome 6, (3); Bardet-Biedl syndrome 10, (3); {Bardet-Biedl syndrome 14, modifier of}, (3); Bardet-Biedl syndrome 4, (3); Bardet-Biedl syndr…
			*607590	BBS7 GENE; BBS7
1038	TRPC3	4q27	*602345	TRANSIENT RECEPTOR POTENTIAL CATION CHANNEL, SUBFAMILY C, MEMBER 3;TRPC3
1039	KIAA1109	4q27	*611565	KIAA1109 GENE; KIAA1109
1040	ADAD1	4q27	*614130	ADENOSINE DEAMINASE DOMAIN-CONTAINING PROTEIN 1, TESTIS-SPECIFIC;ADAD1
1041	IL2	4q26-q27	*147680	INTERLEUKIN 2; IL2		Severe combined immunodeficiency due to IL2 deficiency (1);
1042	IL21	4q26-q27	*605384	INTERLEUKIN 21; IL21
1043	CETN4P	4q27
1044	BBS12	4q27	#209900	BARDET-BIEDL SYNDROME; BBSBARDET-BIEDL SYNDROME 1, INCLUDED; BBS1, INCLUDED	AR	Bardet-Biedl syndrome 8, (3); Bardet-Biedl syndrome 1, (3); Bardet-Biedl syndrome 11, (3); Bardet-Biedl syndrome 15, (3); Bardet-Biedl syndrome 12, (3); Bardet-Biedl syndrome 7, (3); Bardet-Biedl syndrome 9, (3); Bardet-Biedl syndrome 14, (3); Bardet-Biedl syndrome 6, (3); Bardet-Biedl syndrome 10, (3); {Bardet-Biedl syndrome 14, modifier of}, (3); Bardet-Biedl syndrome 4, (3); Bardet-Biedl syndr…
			*610683	BBS12 GENE; BBS12
1045	LOC727709	4q27
1046	RPL34P12	4q26
1047	FGF2	4q26	*134920	FIBROBLAST GROWTH FACTOR 2; FGF2
1048	RPS26P23	4q26
1049	NUDT6	4q26	*606261	NUCLEOSIDE DIPHOSPHATE-LINKED MOIETY X MOTIF 6; NUDT6
1050	SPATA5	4q28.1	*613940	SPERMATOGENESIS-ASSOCIATED PROTEIN 5; SPATA5
1051	COILP2	4q27-q28
1052	SPRY1	4q28.1	*602465	SPROUTY, DROSOPHILA, HOMOLOG OF, 1; SPRY1
1053	LINC01091	4q28.1
1054	RPL21P50	4q28.1
1055	LOC645773	4q28.1
1056	TECRP2	4q28.1
1057	ANKRD50	4q28.1
1058	FAT4	4q28.1	*612411	FAT TUMOR SUPPRESSOR, DROSOPHILA, HOMOLOG OF, 4; FAT4
			#615546	VAN MALDERGEM SYNDROME 2; VMLDS2	AR	Van Maldergem syndrome 2, (3);
1059	MIR2054	4q28.1
1060	NUPL1P1	4q28.1
1061	TMEM248P1	4q28.1
1062	LOC100419353	-
1063	RBM48P1	4q28.1
1064	INTU	4q28.1	*610621	INTURNED, DROSOPHILA, HOMOLOG OF; INTU
1065	SLC25A31	4q28.1	*610796	SOLUTE CARRIER FAMILY 25 (MITOCHONDRIAL CARRIER, ADENINE NUCLEOTIDETRANSLOCATOR), MEMBER 31; SLC25A31
1066	HSPA4L	4q28
1067	RPL21P53	4q28.1
1068	PLK4	4q28	*605031	POLO-LIKE KINASE 4; PLK4
1069	MFSD8	4q28.2	#610951	CEROID LIPOFUSCINOSIS, NEURONAL, 7; CLN7	AR	Ceroid lipofuscinosis, neuronal, 7, (3);
			*611124	MAJOR FACILITATOR SUPERFAMILY DOMAIN-CONTAINING PROTEIN 8; MFSD8
1070	C4orf29	4q28.2
1071	LARP1B	4q28.2
1072	RPL15P8	4q28.2
1073	FOSL1P1	-
1074	PGRMC2	4q26	*607735	PROGESTERONE RECEPTOR MEMBRANE COMPONENT 2; PGRMC2
1075	JADE1	4q26-q27	*610514	PHD FINGER PROTEIN 17; PHF17
1076	SCLT1	4q28.2	*611399	SODIUM CHANNEL AND CLATHRIN LINKER 1; SCLT1
1077	C4orf33	4q28.2
1078	LOC100127912	4q28.2
1079	ZSWIM5P3	4q28.2
1080	RNY5P4	4q28.2
1081	LOC100128983	4q28.2
1082	EEF1GP8	4q28.2
1083	CYCSP14	4q28.2
1084	PGBD4P4	-
1085	GAPDHP56	-
1086	RPL7AP28	4q28.3
1087	ELL2P2	-
1088	R3HDM2P1	-
1089	PCDH10	4q28.3	*608286	PROTOCADHERIN 10; PCDH10
1090	PABPC4L	4q28.3
1091	PES1P1	4q28.3
1092	RPS2P27	4q28.3
1093	EEF1A1P35	4q28.3
1094	KRT18P54	-
1095	TARS2P1	-
1096	LINC00613	-
1097	TERF1P3	4q28.3
1098	SERF1AP1	4q28.3
1099	STMN1P2	4q28.3
1100	RPS23P2	4q28.3
1101	PCDH18	4q31	*608287	PROTOCADHERIN 18; PCDH18
1102	LINC00616	4q28.3
1103	SLC7A11-AS1	4q28.3
1104	SLC7A11	4q28-q32	*607933	SOLUTE CARRIER FAMILY 7 (CATIONIC AMINO ACID TRANSPORTER, y+ SYSTEM),MEMBER 11; SLC7A11
1105	LINC00499	-
1106	LOC100131429	4q28.3
1107	LOC152594	4q28.3
1108	CCRN4L	4q31.1	*608468	CARBON CATABOLITE REPRESSION 4-LIKE; CCRN4L
1109	ELF2	4q28
1110	PPP1R14BP3	-
1111	MGARP	4q31.1
1112	NDUFC1	4q31.1	*603844	NADH-UBIQUINONE OXIDOREDUCTASE 1, SUBUNIT C1; NDUFC1
1113	NAA15	4q31.1	*608000	N-ALPHA-ACETYLTRANSFERASE 15, NatA AUXILIARY SUBUNIT; NAA15
1114	LOC100421868	-
1115	RAB33B	4q28	*605950	RAS-ASSOCIATED PROTEIN RAB33B; RAB33B
			#615222	SMITH-MCCORT DYSPLASIA 2; SMC2	AR	Smith-McCort dysplasia 2, (3);
1116	SETD7	4q28	*606594	SET DOMAIN-CONTAINING PROTEIN 7; SETD7
1117	FTH1P24	-
1118	MGST2	4q28.3	*601733	GLUTATHIONE S-TRANSFERASE, MICROSOMAL, 2; MGST2
1119	H3F3AP6	4q31.1
1120	MAML3	4q28	*608991	MASTERMIND-LIKE 3; MAML3
1121	LOC100128457	4q31.1
1122	SCOC	4q31.1
1123	RP11-425I13.3	4q31.1
1124	RPL14P3	4q31.1
1125	CLGN	4q28.3-q31.1	*601858	CALMEGIN; CLGN
1126	LOC152586	4q31.1	*610310	LOC152586 GENE
1127	LOC646484	4q31.1
1128	ELMOD2	4q31.1	*610196	ELMO/CED12 DOMAIN-CONTAINING PROTEIN 2; ELMOD2
1129	UCP1	4q28-q31	*113730	UNCOUPLING PROTEIN 1; UCP1
			#601665	OBESITYLEANNESS, INCLUDED		Obesity, severe, (3); Obesity, mild, early-onset, (3); {Obesity, late-onset}, (3); {Obesity, early-onset, susceptibility to}, (3); Obesity, autosomal dominant, (3); {Obesity, variation in}, (3); {Obesity, susceptibility to}, (3); {Obesity}, (3); {Obesity, association with}, (3); {Obesity, severe, and type II diabetes}, (3);
1130	TBC1D9	4q31.21
1131	TNRC18P1	4q31.21
1132	RNF150	4q31.21
1133	ZNF330	4q31.21	*609550	ZINC FINGER PROTEIN 330; ZNF330
1134	IL15	4q31	*600554	INTERLEUKIN 15; IL15
1135	INPP4B	4q31.21	*607494	INOSITOL POLYPHOSPHATE-4-PHOSPHATASE, TYPE II, 105-KD; INPP4B
1136	RPL5P13	4q31.21
1137	LSM3P4	4q31.21
1138	FLJ44477	4q31.21
1139	LOC100287014	4q31.21
1140	USP38	-
1141	GAB1	4q31.21	*604439	GRB2-ASSOCIATED BINDING PROTEIN 1; GAB1
1142	MIR3139	-
1143	RPS2P20	4q31.21
1144	RPSAP36	4q31.21
1145	SMARCA5	4q31.1-q31.2	*603375	SWI/SNF-RELATED, MATRIX-ASSOCIATED, ACTIN-DEPENDENT REGULATOR OF CHROMATIN,SUBFAMILY A, MEMBER 5; SMARCA5
1146	SMARCA5-AS1	4q31.21
1147	GUSBP5	4q31.21
1148	FREM3	4q31.21	*608946	FRAS1-RELATED EXTRACELLULAR MATRIX PROTEIN 3
1149	LOC100419356	-
1150	GYPE	4q31.1	*138590	GLYCOPHORIN E; GYPE
1151	LOC100420464	-
1152	GYPB	4q31.21	*109640	BETA-GLYCEROL PHOSPHATASE; GPB
			111740	BLOOD GROUP--Ss LOCUS; SsGLYCOPHORIN B, INCLUDED; GPB, INCLUDED		[Blood group, Ss] (3);
			#611162	MALARIA, SUSCEPTIBILITY TOMALARIA, RESISTANCE TO, INCLUDED		{Malaria, vivax, protection against}, (3); {Malaria, protection against}, (3); {Malaria, severe, susceptibility to}, (3); {Malaria, susceptibility to}, (3); {Malaria, cerebral, susceptibility to}, (3); {Malaria, severe, resistance to}, (3); {Malaria, cerebral, reduced risk of}, (3); [Malaria, resistance to], (3); {Malaria, resistance to}, (3); {Resistance to malaria due to G6PD deficiency}, (3);
1153	GYPA	4q31.21	111300	BLOOD GROUP--MN LOCUS; MNGLYCOPHORIN A, INCLUDED; GPA, INCLUDED		[Blood group, MN] (3);
			#611162	MALARIA, SUSCEPTIBILITY TOMALARIA, RESISTANCE TO, INCLUDED		{Malaria, vivax, protection against}, (3); {Malaria, protection against}, (3); {Malaria, severe, susceptibility to}, (3); {Malaria, susceptibility to}, (3); {Malaria, cerebral, susceptibility to}, (3); {Malaria, severe, resistance to}, (3); {Malaria, cerebral, reduced risk of}, (3); [Malaria, resistance to], (3); {Malaria, resistance to}, (3); {Resistance to malaria due to G6PD deficiency}, (3);
1154	KRT18P51	4q31.21
1155	HHIP-AS1	4q31.21
1156	HHIP	4q28-q32	*606178	HEDGEHOG-INTERACTING PROTEIN; HHIP
1157	HSPD1P5	4q31.21
1158	ANAPC10	4q31	*613745	ANAPHASE-PROMOTING COMPLEX, SUBUNIT 10; ANAPC10
1159	ABCE1	4q31	*601213	RIBONUCLEASE 4 INHIBITOR; RNS4I
1160	OTUD4	4q31.21	*611744	OTU DOMAIN-CONTAINING PROTEIN 4; OTUD4
1161	RPS23P4	4q31.22
1162	RTN3P1	4q31.21
1163	NMNAT1P4	4q31.21
1164	SMAD1	4q31	*601595	MOTHERS AGAINST DECAPENTAPLEGIC, DROSOPHILA, HOMOLOG OF, 1; SMAD1
1165	MMAA	4q31.21	#251100	METHYLMALONIC ACIDURIA, cblA TYPE	AR	Methylmalonic aciduria, vitamin B12-responsive, (3);
			*607481	MMAA GENE; MMAA
1166	LOC729497	4q31.21
1167	C4orf51	4q31.21
1168	ZNF827	4q31.22
1169	LINC01095	-
1170	LSM6	4q31.22	*607286	LSM6 PROTEIN; LSM6
1171	SLC10A7	4q31.22	*611459	SOLUTE CARRIER FAMILY 10 (SODIUM/BILE ACID COTRANSPORTER FAMILY),MEMBER 7; SLC10A7
1172	POU4F2	4q31.2	*113725	POU DOMAIN, CLASS 4, TRANSCRIPTION FACTOR 2; POU4F2
1173	TTC29	4q31.22
1174	MIR548G	-
1175	RPL31P26	4q31.22
1176	PRMT5P1	-
1177	EDNRA	4q31.22	*131243	ENDOTHELIN RECEPTOR, TYPE A; EDNRA
			%157300	MIGRAINE WITH OR WITHOUT AURA, SUSCEPTIBILITY TO, 1	AD	{Migraine, susceptibility to}, (3); {Migraine without aura, susceptibility to}, (3); {Migraine with or without aura, susceptibility to, 1} (2); Migraine, resistance to, (3);
1178	GTF2F2P1	4q31.22
1179	TMEM184C	4q31.23	*613937	TRANSMEMBRANE PROTEIN 184C; TMEM184C
1180	PRMT9	4q31.23
1181	ARHGAP10	4q31.23	*609746	RHO GTPase-ACTIVATING PROTEIN 10; ARHGAP10
1182	RNA5SP165	-
1183	MIR4799	-
1184	RFPL4AP4	-
1185	LOC100129572	4q31.23
1186	NR3C2	4q31.1	#177735	PSEUDOHYPOALDOSTERONISM, TYPE I, AUTOSOMAL DOMINANT; PHA1A	AD	Pseudohypoaldosteronism type I, autosomal dominant, (3);
			*600983	NUCLEAR RECEPTOR SUBFAMILY 3, GROUP C, MEMBER 2; NR3C2
			#605115	HYPERTENSION, EARLY-ONSET, AUTOSOMAL DOMINANT, WITH SEVERE EXACERBATIONIN PREGNANCY		Hypertension, early-onset, autosomal dominant, with exacerbation in pregnancy, (3);
1187	ASS1P8	4q31.22
1188	RNA5SP166	-
1189	ATP5LP4	4q31.23
1190	LOC100216487	4q31.23
1191	DCLK2	4q31.3	*613166	DOUBLECORTIN-LIKE KINASE 2; DCLK2
1192	LRBA	4q31.3	*606453	LIPOPOLYSACCHARIDE-RESPONSIVE, BEIGE-LIKE ANCHOR PROTEIN; LRBA
			#614700	IMMUNODEFICIENCY, COMMON VARIABLE, 8, WITH AUTOIMMUNITY; CVID8	AR	Immunodeficiency, common variable, 8, with autoimmunity, (3);
1193	LOC100419161	-
1194	LOC729558	4q31.3
1195	MAB21L2	4q31	*604357	MAB21, C. ELEGANS, HOMOLOG-LIKE 2; MAB21L2
1196	ZBTB8OSP1	4q31.3
1197	RNA5SP168	-
1198	AK4P6	4q31.3
1199	RPS3A	4q31.2-q31.3	*180478	RIBOSOMAL PROTEIN S3a; RPS3A
1200	SNORD73B	4q31.3
1201	SNORD73A	4q31.3	*603568	RNA, U73 SMALL NUCLEOLAR; RNU73
1202	SH3D19	4q31.3	*608674	SH3 DOMAIN PROTEIN 19
1203	PRSS48	4q31.3
1204	FAM160A1	4q31.3
1205	PET112	4q31.3	*603645	PET112, S. CEREVISIAE, HOMOLOG-LIKE; PET112L
1206	RNA5SP169	-
1207	FBXW7	4q31.3	*606278	F-BOX AND WD40 DOMAIN PROTEIN 7; FBXW7
1208	MIR3140	-
1209	DKFZP434I0714	4q31.23
1210	MIR4453	-
1211	RPS3AP18	4q31.3
1212	RPS14P6	4q31.3
1213	TMEM154	4q31.3
1214	TIGD4	4q31.3
1215	ARFIP1	4q31.3	*605928	ADP-RIBOSYLATION FACTOR-INTERACTING PROTEIN 1; ARFIP1
1216	LOC100421721	-
1217	FAM192BP	4q31.3
1218	FHDC1	4q31.3
1219	TRIM2	4q31.3	*614141	TRIPARTITE MOTIF-CONTAINING PROTEIN 2; TRIM2
			#615490	CHARCOT-MARIE-TOOTH DISEASE, AXONAL, TYPE 2R; CMT2R	AR	?Charcot-Marie-Tooth disease, type 2R, (3);
1220	ANXA2P1	4q31.3
1221	MND1	4q31.3	*611422	MEIOTIC NUCLEAR DIVISION 1, S. CEREVISIAE. HOMOLOG OF; MND1
1222	KIAA0922	4q31.3
1223	WDR45P	4q31.3
1224	LOC100419170	-
1225	TLR2	4q32	#114500	COLORECTAL CANCER; CRC	AD	{Colorectal cancer}, (3); {Colonic adenoma recurrence, reduced risk of}, (3); Colorectal cancer, somatic, (3); {Colon cancer, susceptibility to}, (3); Colorectal cancer, (3); {Colorectal cancer, susceptibility to}, (3); Colon cancer, somatic, (3);
			#246300	LEPROSY, SUSCEPTIBILITY TO, 3; LPRS3	AD	{Leprosy, susceptibility to}, (3);
			*603028	TOLL-LIKE RECEPTOR 2; TLR2
			#607948	MYCOBACTERIUM TUBERCULOSIS, SUSCEPTIBILITY TOMYCOBACTERIUM TUBERCULOSIS, PROTECTION AGAINST, INCLUDED		{Mycobacterium tuberculosis, susceptibility to}, (3); {Mycobacterium tuberculosis, protection against}, (3); {Mycobacterium tuberculosis infection, protection against}, (3); {Tuberculosis, susceptibility to}, (3); {Tuberculosis, protection against}, (3); {Mycobacterium tuberculosis, susceptibility to infection by}, (3);
1226	RNF175	4q31.3
1227	SFRP2	4q31.3	*604157	SECRETED FRIZZLED-RELATED PROTEIN 2; SFRP2
1228	DCHS2	4q31.3	*612486	DACHSOUS, DROSOPHILA, HOMOLOG OF, 2; DCHS2CADHERIN J, INCLUDED; CDHJ, INCLUDED
1229	LOC100419960	-
1230	LOC100128050	4q31.3
1231	PLRG1	4q31.2-q32.1	*605961	PLEIOTROPIC REGULATOR 1; PLRG1
1232	LOC100422640	-
1233	FGB	4q28	*134830	FIBRINOGEN, B BETA POLYPEPTIDE; FGB		Dysfibrinogenemia, beta type (3); Thrombophilia, dysfibrinogenemic (3);
			#202400	AFIBRINOGENEMIA, CONGENITALHYPOFIBRINOGENEMIA, CONGENITAL, INCLUDED	AR	Afibrinogenemia, congenital, (3);
1234	FGA	4q28	#105200	AMYLOIDOSIS, FAMILIAL VISCERAL	AD	Amyloidosis, renal, (3); Amyloidosis, hereditary renal, (3); Amyloidosis, 3 or more types, (3);
			134820	FIBRINOGEN, A ALPHA POLYPEPTIDE; FGA		Dysfibrinogenemia, alpha type, causing recurrent thrombosis (3); Dysfibrinogenemia, alpha type, causing bleeding diathesis (3);
			#202400	AFIBRINOGENEMIA, CONGENITALHYPOFIBRINOGENEMIA, CONGENITAL, INCLUDED	AR	Afibrinogenemia, congenital, (3);
1235	FGG	4q28	*134850	FIBRINOGEN, G GAMMA POLYPEPTIDE; FGG		Dysfibrinogenemia, gamma type (3); Thrombophilia, dysfibrinogenemic (3); Hypofibrinogenemia, gamma type (3);
1236	LRAT	4q32.1	*604863	LECITHIN RETINOL ACYLTRANSFERASE; LRAT
			#613341	LEBER CONGENITAL AMAUROSIS 14; LCA14RETINAL DYSTROPHY, EARLY-ONSET SEVERE, LRAT-RELATED, INCLUDED	AR	Retinal dystrophy, early-onset severe, (3); Leber congenital amaurosis 14, (3); Retinitis pigmentosa, juvenile, (3);
1237	RBM46	4q32.1
1238	NPY2R	4q31	*162642	NEUROPEPTIDE Y RECEPTOR Y2; NPY2R
1239	MAP9	4q32.1	*610070	ASTER-ASSOCIATED PROTEIN
1240	LOC100420289	-
1241	MTND5P9	-
1242	MTND4P8	-
1243	MTND3P3	-
1244	MTND2P33	-
1245	TRNAQ54P	4q32.1
1246	MTND1P22	4q32.1
1247	GUCY1A3	4q31.1-q31.2	*139396	GUANYLATE CYCLASE 1, SOLUBLE, ALPHA-3; GUCY1A3
1248	GUCY1B3	4q31.3-q33	*139397	GUANYLATE CYCLASE 1, SOLUBLE, BETA-3; GUCY1B3
1249	ASIC5	4q32.1
1250	TDO2	4q31-q32	*191070	TRYPTOPHAN 2,3-DIOXYGENASE; TDO2
1251	CTSO	4q32.1	*600550	CATHEPSIN O; CTSO
1252	FTH1P21	4q32.1
1253	PDGFC	4q32	*608452	PLATELET-DERIVED GROWTH FACTOR C; PDGFC
1254	LOC646865	4q32.1
1255	GLRB	4q31.3	*138492	GLYCINE RECEPTOR, BETA SUBUNIT; GLRB
			#614619	HYPEREKPLEXIA 2; HKPX2		Hyperekplexia 2, autosomal recessive, (3);
1256	LOC391707	4q32.1
1257	GRIA2	4q32.1	*138247	GLUTAMATE RECEPTOR, IONOTROPIC, AMPA 2; GRIA2
1258	RP11-364P22.1	4q32.1
1259	RPL6P11	4q32.1
1260	FAM198B	4q32.1
1261	NUDT19P5	-
1262	TMEM144	4q32.1
1263	LOC646890	4q32.1
1264	LOC100131038	4q32.1
1265	RXFP1	4q32.1	*606654	LEUCINE-RICH REPEAT-CONTAINING G PROTEIN-COUPLED RECEPTOR 7
1266	C4orf46	4q32.1
1267	ETFDH	4q32-q35	*231675	ELECTRON TRANSFER FLAVOPROTEIN DEHYDROGENASE; ETFDH
			#231680	MULTIPLE ACYL-CoA DEHYDROGENASE DEFICIENCY; MADD	AR	Glutaric acidemia IIA, (3); Glutaric acidemia IIB, (3); Glutaric acidemia IIC, (3);
1268	PPID	4q31.3	*601753	PEPTIDYL-PROLYL ISOMERASE D; PPID
1269	FNIP2	4q32.1	*612768	FOLLICULIN-INTERACTING PROTEIN 2; FNIP2
1270	C4orf45	4q32.1
1271	PSME2P3	4q32
1272	FABP5P12	4q32.1
1273	RAPGEF2	4q32.1	*609530	RAP GUANINE NUCLEOTIDE EXCHANGE FACTOR 2; RAPGEF2
1274	MIR3688-1	-
1275	MIR3688-2	-
1276	RPS14P7	4q32.1
1277	FSTL5	4q32.3
1278	MTHFD2P4	4q32.2
1279	TOMM22P4	-
1280	MIR4454	4q32.2
1281	NAF1	4q32.2
1282	LOC133332	4q32.2
1283	NPY1R	4q31.3-q32	*162641	NEUROPEPTIDE Y RECEPTOR Y1; NPY1R
1284	NPY5R	4q31-q32	*602001	NEUROPEPTIDE Y RECEPTOR Y5; NPY5R
1285	RPL35AP12	4q32.2
1286	TKTL2	4q32.2
1287	TMA16	4q32.2
1288	MARCH1	4q32.2	*613331	MEMBRANE-ASSOCIATED RING-CH FINGER PROTEIN 1; MARCH1
1289	YWHAQP4	4q32.3
1290	LOC100288073	4q32.3
1291	ANP32C	4q32.3	*606877	ACIDIC LEUCINE-RICH NUCLEAR PHOSPHOPROTEIN 32 FAMILY, MEMBER C; ANP32C
1292	LOC100133261	4q32.3
1293	LINC01207	4q32
1294	APELA	4q32	*615594	ELABELA
1295	TRIM60P14	4q32.3
1296	RPL26P16	4q32.3
1297	LOC391710	4q32.3
1298	NACA3P	4q32.3
1299	LOC391711	4q32.3
1300	TRIM61	4q32.3
1301	FAM218A	4q32.3
1302	LOC391713	4q32.3
1303	RPL21P51	4q32.3
1304	LOC100420386	-
1305	LOC100420385	-
1306	TRIM60	4q32.3
1307	TRIM75	4q32.3
1308	TMEM192	4q32.3
1309	KLHL2	4q21.2	*605774	KELCH-LIKE 2; KLHL2
1310	GK3P	4q32.1	600149	GLYCEROL KINASE, TESTICULAR, TYPE B
1311	MSMO1	4q32-q34	*607545	STEROL C4-METHYLOXIDASE-LIKE; SC4MOL
1312	CPE	4q32.3	*114855	CARBOXYPEPTIDASE E; CPE
1313	MIR578	4q32.3
1314	HADHAP1	4q32
1315	SCGB1D5P	-
1316	NOL8P1	4q32.3
1317	LOC646995	4q32.3
1318	TLL1	4q32-q33	*606742	TOLLOID-LIKE 1; TLL1
			#613087	ATRIAL SEPTAL DEFECT 6; ASD6	AD	Atrial septal defect 6, (3);
1319	RNA5SP170	-
1320	SPOCK3	4q32.3	*607989	SPARC/OSTEONECTIN, CWCV, AND KAZAL-LIKE DOMAINS PROTEOGLYCAN 3; SPOCK3
1321	RNA5SP171	-
1322	PHBP14	-
1323	ANXA10	4q33	*608008	ANNEXIN A10; ANXA10
1324	DDX60	4q32.3	*613974	DEAD BOX POLYPEPTIDE 60; DDX60
1325	DDX60L	4q32.3
1326	PALLD	4q32.3	#606856	PANCREATIC CANCER, SUSCEPTIBILITY TO, 1		{Pancreatic cancer, susceptibility to, 1}, (3);
			*608092	PALLADIN, MOUSE, HOMOLOG OF; PALLD
1327	BTF3L4P4	4q32.3
1328	RPL9P16	4q32.3
1329	CBR4	4q32.3
1330	RNY4P17	4q32.3
1331	SH3RF1	4q32.3
1332	RPL6P12	4q32.3-q33
1333	NEK1	4q33	#263520	SHORT-RIB THORACIC DYSPLASIA 6 WITH OR WITHOUT POLYDACTYLY; SRTD6	AR	Short-rib thoracic dysplasia 6 with or without polydactyly, (3);
			*604588	NEVER IN MITOSIS GENE A-RELATED KINASE 1; NEK1
1334	CLCN3	4q33	*600580	CHLORIDE CHANNEL 3; CLCN3
1335	C4orf27	4q33
1336	PTGES3P3	4q33
1337	LOC402192	4q33
1338	RP11-205M3.3	-
1339	MFAP3L	4q32.3
1340	AADAT	4q33	*611754	ALPHA-AMINOADIPATE AMINOTRANSFERASE; AADAT
1341	LOC100131470	4q33
1342	LOC100128824	4q33
1343	HSP90AA6P	4q33
1344	RP11-344G13.1	4q32-q34
1345	GALNTL6	4q34.1	*615138	UDP-N-ACETYL-ALPHA-D-GALACTOSAMINE:POLYPEPTIDE N-ACETYLGALACTOSAMINYLTRANSFERASE-LIKE6; GALNTL6
1346	LOC100506133	-
1347	GALNT7	4q31.1	*605005	UDP-N-ACETYL-ALPHA-D-GALACTOSAMINE:POLYPEPTIDE N-ACETYLGALACTOSAMINYLTRANSFERASE7; GALNT7
1348	MIR548T	-
1349	HMGB2	4q31	*163906	HIGH MOBILITY GROUP BOX 2; HMGB2
1350	SAP30	4q34.1	*603378	SIN3-ASSOCIATED POLYPEPTIDE, 30-KD; SAP30
1351	SCRG1	4q34.1	*603163	SCRAPIE-RESPONSIVE GENE 1
1352	RPL5P11	4q34.1
1353	HAND2	4q33	*602407	HEART- AND NEURAL CREST DERIVATIVES-EXPRESSED 2; HAND2
1354	HAND2-AS1	4q34.1
1355	MORF4	4q34.1	*116960	MORTALITY FACTOR 4; MORF4
1356	RANP6	4q34.1
1357	FBXO8	4q34.1	*605649	F-BOX ONLY PROTEIN 8; FBXO8
1358	CEP44	4q34
1359	MIR4276	-
1360	HPGD	4q34-q35	#119900	DIGITAL CLUBBING, ISOLATED CONGENITAL	AD	Digital clubbing, isolated congenital, (3);
			#259100	HYPERTROPHIC OSTEOARTHROPATHY, PRIMARY, AUTOSOMAL RECESSIVE, 1; PHOAR1	AR	Hypertrophic osteoarthropathy, primary, autosomal recessive 1, (3); Cranioosteoarthropathy, (3);
			*601688	15-@HYDROXYPROSTAGLANDIN DEHYDROGENASE; HPGD
1361	LOC100419741	-
1362	GLRA3	4q34.1	*600421	GLYCINE RECEPTOR, ALPHA-3 SUBUNIT; GLRA3
1363	ADAM29	4q34	*604778	A DISINTEGRIN AND METALLOPROTEINASE DOMAIN 29; ADAM29
1364	LOC100131553	4q34.1
1365	LOC100129957	4q34.1
1366	TSEN2P1	4q34.2
1367	ADAM20P2	-
1368	GPM6A	4q34	*601275	GLYCOPROTEIN M6A; GPM6A
1369	MARK2P4	-
1370	WDR17	4q34	*609005	WD REPEAT-CONTAINING PROTEIN 17; WDR17
1371	SPATA4	4q34.2	*609879	SPERMATOGENESIS-ASSOCIATED PROTEIN 4; SPATA4
1372	ASB5	4q34.2	*615050	ANKYRIN REPEAT- AND SOCS BOX-CONTAINING PROTEIN 5; ASB5
1373	SPCS3	4q34.2
1374	LOC100421630	-
1375	VEGFC	4q34.3	*601528	VASCULAR ENDOTHELIAL GROWTH FACTOR C; VEGFC
1376	NEIL3	4q34.3	*608934	ENDONUCLEASE VIII-LIKE 3; NEIL3
1377	AGA	4q34.3	#208400	ASPARTYLGLUCOSAMINURIA; AGU	AR	Aspartylglucosaminuria, (3);
			*613228	ASPARTYLGLUCOSAMINIDASE; AGA
1378	LINC01098	4q34.3
1379	RPL19P8	4q34.3
1380	RNA5SP173	-
1381	LOC100288337	4q34.3
1382	LINC00290	4q34.3
1383	LOC132386	4q34.3
1384	LOC100128118	4q34.3
1385	MGC45800	4q34.3
1386	TENM3	4q35.1	*610083	ODZ, DROSOPHILA, HOMOLOG OF, 3; ODZ3
			#615145	MICROPHTHALMIA, ISOLATED, WITH COLOBOMA 9; MCOPCB9	AR	Microphthalmia, isolated, with coloboma 9, (3);
1387	MIR1305	4q34.3
1388	DCTD	4q35.1	*607638	DEOXYCYTIDYLATE DEAMINASE; DCTD
1389	LOC100132090	4q35.1
1390	FAM92A1P2	4q35.1
1391	WWC2-AS2	4q35.1
1392	WWC2	4q35.1
1393	CLDN22	4q35.1
1394	CLDN24	4q35.1
1395	LOC100533630	-
1396	LOC100127981	4q35.1
1397	CDKN2AIP	4q35.1
1398	VTI1BP2	4q35.1
1399	RP11-367N14.2	4q35.1
1400	ING2	4q35.1	*604215	INHIBITOR OF GROWTH 2; ING2
1401	RWDD4	4q35.1
1402	TRAPPC11	4q35.1	*614138	TRAFFICKING PROTEIN PARTICLE COMPLEX, SUBUNIT 11; TRAPPC11
			#615356	MUSCULAR DYSTROPHY, LIMB-GIRDLE, TYPE 2S; LGMD2S	AR	Muscular dystrophy, limb-girdle, type 2S, (3);
1403	STOX2	4q35.1
1404	LOC100421006	-
1405	ENPP6	4q35.1
1406	RPL6P16	4q35.1
1407	RP11-290F5.2	4q35.1
1408	IRF2	4q34.1-q35.1	*147576	INTERFERON REGULATORY FACTOR 2; IRF2
1409	LOC100129245	4q35.1
1410	CASP3	4q34	*600636	CASPASE 3, APOPTOSIS-RELATED CYSTEINE PROTEASE; CASP3
1411	PRIMPOL	4q35.1	#615420	MYOPIA 22, AUTOSOMAL DOMINANT; MYP22	AD	Myopia 22, autosomal dominant, (3);
			*615421	COILED-COIL DOMAIN CONTAINING 111; CCDC111
1412	CENPU	4q35.1	*611511	MLF1-INTERACTING PROTEIN; MLF1IP
1413	ACSL1	4q35	*152425	ACYL-CoA SYNTHETASE LONG CHAIN FAMILY, MEMBER 1; ACSL1
1414	SLED1	4q35.1
1415	RP11-701P16.5	-
1416	MIR3945	-
1417	LINC01093	-
1418	MIR4455	-
1419	HELT	4q35.1
1420	SLC25A4	4q35	*103220	SOLUTE CARRIER FAMILY 25 (MITOCHONDRIAL CARRIER, ADENINE NUCLEOTIDETRANSLOCATOR), MEMBER 4; SLC25A4
			#609283	PROGRESSIVE EXTERNAL OPHTHALMOPLEGIA WITH MITOCHONDRIAL DNA DELETIONS,AUTOSOMAL DOMINANT, 2; PEOA2	AD	Progressive external ophthalmoplegia with mitochondrial DNA deletions 3, (3);
			#615418	MITOCHONDRIAL DNA DEPLETION SYNDROME 12 (CARDIOMYOPATHIC TYPE); MTDPS12	AR	Mitochondrial DNA depletion syndrome 12 (cardiomyopathic type), (3);
1421	KIAA1430	4q35.1
1422	SNX25	4q35.1
1423	LOC100129240	4q35.1
1424	LRP2BP	4q35.1
1425	ANKRD37	4q35.1
1426	UFSP2	4q35.1	*611482	UFM1-SPECIFIC PEPTIDASE 2; UFSP2
1427	LOC100288644	4q35.1
1428	C4orf47	4q35.1
1429	CCDC110	4q35.1	*609488	CANCER/TESTIS ANTIGEN KM-HN-1
1430	PDLIM3	4q35	*605889	PDZ AND LIM DOMAIN PROTEIN 3; PDLIM3
1431	SORBS2	4q35.1
1432	TLR3	4q35	*603029	TOLL-LIKE RECEPTOR 3; TLR3		{Herpes simplex encephalitis, susceptibility to, 2} 613002 (3);
			#609423	HUMAN IMMUNODEFICIENCY VIRUS TYPE 1, SUSCEPTIBILITY TO		{HIV1 infection, resistance to}, (3); {HIV/AIDS, susceptibility to}, (3); {HIV-1, resistance to}, (3); {HIV type 1, susceptibility to}, (3); {AIDS, rapid progression to}, (3); {HIV-1 viremia, susceptibility to}, (3); {HIV1, resistance to}, (3); {AIDS, resistance to}, (3); {AIDS, slow progression to}, (3); {AIDS, delayed/rapid progression to}, (3); {HIV infection, resistance to}, (2); {HIV-1, susc…
			#613002	HERPES SIMPLEX ENCEPHALITIS, SUSCEPTIBILITY TO, 2
1433	FAM149A	4q35.1
1434	ORAOV1P1	-
1435	FLJ38576	4q35.2
1436	CYP4V2	4q35.2	#210370	BIETTI CRYSTALLINE CORNEORETINAL DYSTROPHY	AR	Bietti crystalline corneoretinal dystrophy, (3);
			*608614	CYTOCHROME P450, FAMILY 4, SUBFAMILY V, POLYPEPTIDE 2
1437	KLKB1	4q35	*229000	KALLIKREIN B, PLASMA, 1; KLKB1
			#612423	PREKALLIKREIN DEFICIENCY		Fletcher factor deficiency, (3);
1438	F11	4q35	*264900	COAGULATION FACTOR XI; F11
			#612416	FACTOR XI DEFICIENCY		Factor XI deficiency, autosomal recessive, (3); Factor XI deficiency, autosomal dominant, (3);
1439	F11-AS1	4q35.2
1440	SLC25A5P6	4q35.2
1441	MTNR1A	4q35.1	*600665	MELATONIN RECEPTOR 1A; MTNR1A
1442	FAT1	4q35	*600976	FAT TUMOR SUPPRESSOR, DROSOPHILA, HOMOLOG OF, 1; FAT1
1443	MRPS36P2	4q35.1
1444	RP11-138B4.1	4q35.2
1445	ADAM20P3	4q35.2
1446	LOC389249	4q35.2
1447	ZFP42	4q35.2	*614572	ZINC FINGER PROTEIN 42; ZFP42
1448	TRIML2	4q35.2
1449	FAUP3	4q35.2
1450	TRIML1	4q35.2
1451	RPL7AP27	4q35.2
1452	NARG2P1	4q35.2
1453	LINC01060	4q35.2
1454	HSPA8P12	-
1455	LOC285442	4q35.2
1456	HSP90AA4P	4q35.2
1457	FRG1	4q35	*601278	FSHD REGION GENE 1; FRG1
1458	TUBB7P	4q35
1459	FRG2	4q35	*609032	FSHD REGION GENE 2; FRG2
1460	RARRES2P4	4q35.2
1461	AGGF1P1	4q35.2
1462	CLUHP4	-
1463	LOC100419743	-
1464	DUX4L8	4q35.2
1465	DUX2	4q35.2	*611442	DOUBLE HOMEOBOX PROTEIN 2; DUX2
1466	DUX4L7	4q35.2
1467	DUX4L6	4q35.2
1468	DUX4L5	4q35.2
1469	DUX4L4	4q35.2
1470	DUX4	4q35	#158900	FACIOSCAPULOHUMERAL MUSCULAR DYSTROPHY 1; FSHD1	AD	Facioscapulohumeral muscular dystrophy 1 (4);
			*606009	DOUBLE HOMEOBOX PROTEIN 4; DUX4D4Z4 MACROSATELLITE REPEAT, INCLUDED
1471	DUX4L3	4q35.2
1472	DUX4L2	4q35.2

## Sheet: Part C. 552 OMIM genes
C. Genes sorted by locations			1472 genes, and 552 OMIM genes (63 AR genes, 44 AD genes, 131 genes with disorders)
552 OMIM genes
Order	Gene	Cytogenetic Loc	OMIM ID	OMIM Title	Inheritance	Disorders
1	ZNF141	4p16.3	*194648	ZINC FINGER PROTEIN 141; ZNF141
			#615226	POLYDACTYLY, POSTAXIAL, TYPE A6; PAPA6	AR	?Polydactyly, postaxial, type A6, (3);
2	PDE6B	4p16.3	#163500	NIGHT BLINDNESS, CONGENITAL STATIONARY, AUTOSOMAL DOMINANT 2; CSNBAD2	AD	Night blindness, congenital stationary, autosomal dominant 2, (3);
			*180072	PHOSPHODIESTERASE 6B, cGMP-SPECIFIC, ROD, BETA; PDE6B
			#613801	RETINITIS PIGMENTOSA 40; RP40	AR	Retinitis pigmentosa-40, (3);
3	ATP5I	4p16.3	*601519	ATP SYNTHASE, H+ TRANSPORTING, MITOCHONDRIAL FO COMPLEX, SUBUNIT E;ATP5I
4	MYL5	4p16.3	*160782	MYOSIN, LIGHT CHAIN 5, REGULATORY; MYL5
5	CPLX1	4p16.3	*605032	COMPLEXIN 1; CPLX1
6	GAK	4p16	*602052	CYCLIN G-ASSOCIATED KINASE; GAK
7	DGKQ	4p16.3	*601207	DIACYLGLYCEROL KINASE, THETA, 110-KD; DGKQ
8	SLC26A1	4p16.3	*610130	SOLUTE CARRIER FAMILY 26 (SULFATE TRANSPORTER), MEMBER 1; SLC26A1
9	IDUA	4p16.3	*252800	ALPHA-L-IDURONIDASE; IDUA
			#607014	HURLER SYNDROME	AR	Mucopolysaccharidosis Ih, (3);
			#607015	HURLER-SCHEIE SYNDROME	AR	Mucopolysaccharidosis Ih/s, (3);
			#607016	SCHEIE SYNDROME	AR	Mucopolysaccharidosis Is, (3);
10	FGFRL1	4p16	*605830	FIBROBLAST GROWTH FACTOR RECEPTOR-LIKE 1; FGFRL1
11	RNF212	4p16.3	*612041	RING FINGER PROTEIN 212; RNF212
			#612042	RECOMBINATION RATE QUANTITATIVE TRAIT LOCUS 1; RRQTL1		Recombination rate QTL 1, (3);
12	SPON2	4p16.3	*605918	SPONDIN 2; SPON2
13	CTBP1	4p16	*602618	C-TERMINAL-BINDING PROTEIN 1; CTBP1
14	MAEA	4p16.3	*606801	MACROPHAGE ERYTHROBLAST ATTACHER; MAEA
15	UVSSA	4p16.3	*614632	UV-STIMULATED SCAFFOLD PROTEIN A; UVSSA
			#614640	UV-SENSITIVE SYNDROME 3; UVSS3	AR	UV-sensitive syndrome 3, (3);
16	CRIPAK	4p16.3	*610203	CYSTEINE-RICH INHIBITOR OF PAK1; CRIPAK
17	SLBP	4p16.3	*602422	STEM-LOOP BINDING PROTEIN; SLBP
18	TACC3	4p16.3	#109800	BLADDER CANCER	AD	{?Bladder cancer susceptibility}, (2); Bladder cancer, somatic, (3); {Bladder cancer, somatic}, (3);
			*605303	TRANSFORMING, ACIDIC, COILED-COIL-CONTAINING PROTEIN 3; TACC3TACC3/FGFR3 FUSION GENE, INCLUDED
19	FGFR3	4p16.3	#100800	ACHONDROPLASIA; ACH	AD	Achondroplasia, (3);
			#109800	BLADDER CANCER	AD	{?Bladder cancer susceptibility}, (2); Bladder cancer, somatic, (3); {Bladder cancer, somatic}, (3);
			#114500	COLORECTAL CANCER; CRC	AD	{Colorectal cancer}, (3); {Colonic adenoma recurrence, reduced risk of}, (3); Colorectal cancer, somatic, (3); {Colon cancer, susceptibility to}, (3); Colorectal cancer, (3); {Colorectal cancer, susceptibility to}, (3); Colon cancer, somatic, (3);
			*134934	FIBROBLAST GROWTH FACTOR RECEPTOR 3; FGFR3FGFR3/TACC3 FUSION GENE, INCLUDED
			#146000	HYPOCHONDROPLASIA; HCH	AD	Hypochondroplasia, (3);
			#149730	LACRIMOAURICULODENTODIGITAL SYNDROME; LADD	AD	LADD syndrome, (3);
			#162900	NEVUS, EPIDERMAL	AD	{Nevus sebaceous, somatic}, (3); Epidermal nevus, somatic, (3); Nevus, epidermal, somatic, (3);
			#187600	THANATOPHORIC DYSPLASIA, TYPE I; TD1	AD	Thanatophoric dysplasia, type I, (3);
			#187601	THANATOPHORIC DYSPLASIA, TYPE II; TD2	AD	Thanatophoric dysplasia, type II, (3);
			#273300	TESTICULAR GERM CELL TUMOR; TGCT		Male germ cell tumor (2); Testicular tumor, somatic, (3); Spermatocytic seminoma, somatic, (3); Germ cell tumors, (3);
			#602849	MUENKE SYNDROME; MNKES	AD	Muenke syndrome, (3);
			#603956	CERVICAL CANCER		Cervical cancer, somatic, (3);
			#610474	CAMPTODACTYLY, TALL STATURE, AND HEARING LOSS SYNDROME	AD	CATSHL syndrome, (3);
			#612247	CROUZON SYNDROME WITH ACANTHOSIS NIGRICANS; CAN		Crouzon syndrome with acanthosis nigricans, (3);
20	LETM1	4p16.3	*604407	LEUCINE ZIPPER/EF-HAND-CONTAINING TRANSMEMBRANE PROTEIN 1; LETM1
21	WHSC1	4p16.3	#194190	WOLF-HIRSCHHORN SYNDROME; WHS		Wolf-Hirschhorn syndrome (4);
			#601808	CHROMOSOME 18q DELETION SYNDROME	AD	Chromosome 18q deletion syndrome (4);
			*602952	WHS CANDIDATE 1 GENE; WHSC1
22	NELFA	4p16.3	*606026	WHS CANDIDATE 2 GENE; WHSC2
23	C4orf48	4p16.3	*614690	CHROMOSOME 4 OPEN READING FRAME 48; C4ORF48
24	NAT8L	4p16.3	*610647	N-ACETYLTRANSFERASE 8-LIKE; NAT8L
			#614063	N-ACETYLASPARTATE DEFICIENCY; NACED		?N-acetylaspartate deficiency, (3);
25	POLN	4p16.3	*610887	POLYMERASE, DNA, NU; POLN
26	HAUS3	4p16.3	*613430	HAUS AUGMIN-LIKE COMPLEX, SUBUNIT 3; HAUS3
27	ZFYVE28	4p16.3	*614176	ZINC FINGER FYVE DOMAIN-CONTAINING PROTEIN 28; ZFYVE28
28	RNF4	4p16.3	*602850	RING FINGER PROTEIN 4; RNF4
29	TNIP2	4p16.3	*610669	TNFAIP3-INTERACTING PROTEIN 2; TNIP2
30	SH3BP2	4p16.3	#118400	CHERUBISM	AD	Cherubism, (3);
			*602104	SH3 DOMAIN-BINDING PROTEIN 2; SH3BP2
31	ADD1	4p16.3	*102680	ADDUCIN 1; ADD1
			#145500	HYPERTENSION, ESSENTIAL		{Hypertension, essential, susceptibility to}, (3); [Blood pressure regulation QTL], (2); {Hypertension, essential, susceptibility to, 1}, (2); {Hypertension, essential, susceptibility to, 5}, (2); {Hypertension, essential, susceptibility to, 2}, (2); {Hypertension, essential, susceptibility to, 6}, (2); {Hypertension, essential, susceptibility to, 3}, (2); {Hypertension, salt-sensitive essential,…
32	MFSD10	4p16.3	*610977	TETRACYCLINE TRANSPORTER-LIKE PROTEIN
33	NOP14	4p16.3	*611526	NOP14, S. CEREVISIAE, HOMOLOG OF; NOP14
34	GRK4	4p16.3	*137026	G PROTEIN-COUPLED RECEPTOR KINASE 4; GRK4
35	HTT	4p16.3	#143100	HUNTINGTON DISEASE; HD	AD	Huntington disease, (3);
			*613004	HUNTINGTIN; HTT
36	RGS12	4p16.3	*602512	REGULATOR OF G PROTEIN SIGNALING 12; RGS12
37	HGFAC	4p16	*604552	HEPATOCYTE GROWTH FACTOR ACTIVATOR; HGFAC
38	DOK7	4p16.3	#208150	FETAL AKINESIA DEFORMATION SEQUENCE; FADS	AR	Fetal akinesia deformation sequence, (3);
			#254300	MYASTHENIA, LIMB-GIRDLE, FAMILIAL	AR	Myasthenia, limb-girdle, familial, (3);
			*610285	DOWNSTREAM OF TYROSINE KINASE 7; DOK7
39	LRPAP1	4p16.3	*104225	LOW DENSITY LIPOPROTEIN RECEPTOR-RELATED PROTEIN-ASSOCIATED PROTEIN1; LRPAP1
			#615431	MYOPIA 23, AUTOSOMAL RECESSIVE; MYP23		Myopia 23, autosomal recessive, (3);
40	ADRA2C	4p16	104250	ALPHA-2C-ADRENERGIC RECEPTOR; ADRA2C		{Congestive heart failure and beta-blocker response, modifier of} (3);
41	OTOP1	4p16.3	*607806	OTOPETRIN 1
42	NSG1	4p16.3	*607645	D4S234E GENE; D4S234E
43	STX18	4p16.3-p16.2	*606046	SYNTAXIN 18; STX18
44	MSX1	4p16.2	#106600	TOOTH AGENESIS, SELECTIVE, 1; STHAG1	AD	Tooth agenesis, selective, 1, with or without orofacial cleft, (3);
			*142983	MUSCLE SEGMENT HOMEOBOX, DROSOPHILA, HOMOLOG OF, 1; MSX1
			#189500	WITKOP SYNDROME	AD	Ectodermal dysplasia 3, Witkop type, (3);
			#608874	OROFACIAL CLEFT 5; OFC5		Orofacial cleft 5, (3);
45	CYTL1	4p16-p15	*607930	CYTOKINE-LIKE PROTEIN 1; CYTL1
46	EVC2	4p16.2-p16.1	#225500	ELLIS-VAN CREVELD SYNDROME; EVC	AR	Ellis-van Creveld syndrome, (3);
			*607261	EVC2 GENE; EVC2
47	EVC	4p16	#193530	WEYERS ACROFACIAL DYSOSTOSIS; WAD	AD	Weyers acrodental dysostosis, (3);
			#225500	ELLIS-VAN CREVELD SYNDROME; EVC	AR	Ellis-van Creveld syndrome, (3);
			*604831	EVC GENE; EVC
48	CRMP1	4p16.1	*602462	COLLAPSIN RESPONSE MEDIATOR PROTEIN 1; CRMP1
49	JAKMIP1	4p16.1	*611195	JANUS KINASE AND MICROTUBULE-INTERACTING PROTEIN 1; JAKMIP1
50	WFS1	4p16.1	#116400	CATARACT 41; CTRCT41	AD	?Cataract 41, (3);
			#125853	DIABETES MELLITUS, NONINSULIN-DEPENDENT; NIDDM	AD	Diabetes mellitus, noninsulin-dependent, (3); {Diabetes mellitus, non-insulin-dependent, susceptibility to}, (3); {Diabetes mellitus, noninsulin-dependent}, (3); {Insulin resistance, susceptibility to}, (3); {Diabetes mellitus, type 2, susceptiblity to}, (3); {Diabetes mellitus, noninsulin-dependent, 2}, (3); {Hypertension, insulin resistance-related, susceptibility to}, (3); {Diabetes, susceptib…
			#222300	WOLFRAM SYNDROME 1; WFS1	AR	Wolfram syndrome, (3);
			#600965	DEAFNESS, AUTOSOMAL DOMINANT 6; DFNA6	AD	Deafness, autosomal dominant 6/14/38, (3);
			*606201	WFS1 GENE; WFS1
			#614296	WOLFRAM-LIKE SYNDROME, AUTOSOMAL DOMINANT; WFSL	AD	Wolfram-like syndrome, autosomal dominant, (3);
51	PPP2R2C	4p16.1	*605997	PROTEIN PHOSPHATASE 2, REGULATORY SUBUNIT B, GAMMA ISOFORM; PPP2R2C
52	S100P	4p16	*600614	S100 CALCIUM-BINDING PROTEIN P; S100P
53	BLOC1S4	4p16.1	*605695	BIOGENESIS OF LYSOSOME-RELATED ORGANELLES COMPLEX 1, SUBUNIT 4; BLOC1S4
54	TBC1D14	4p16.1	*614855	TBC1 DOMAIN FAMILY, MEMBER 14; TBC1D14
55	TADA2B	4p16.1	*608790	TRANSCRIPTIONAL ADAPTOR 2B; TADA2B
56	GRPEL1	4p16	*606173	GrpE, E. COLI, HOMOLOG OF, 1; GRPEL1
57	SORCS2	4p16.1	*606284	SORCS RECEPTOR 2; SORCS2
58	AFAP1	4p16	*608252	ACTIN FILAMENT-ASSOCIATED PROTEIN 1; AFAP1
59	ABLIM2	4p16.1	*612544	ACTIN-BINDING LIM PROTEIN FAMILY, MEMBER 2; ABLIM2
60	MIR95	-	*613185	MICRO RNA 95; MIR95
61	HTRA3	4p16.1	*608785	HTRA SERINE PEPTIDASE 3; HTRA3
62	ACOX3	4p15.3	*603402	ACYL-CoA OXIDASE 3, PRISTANOYL; ACOX3
63	TRMT44	4p16.1	*614309	METHYLTRANSFERASE-LIKE 19; METTL19
64	GPR78	4p16.1	*606921	G PROTEIN-COUPLED RECEPTOR 78; GPR78
65	CPZ	4p16.1	*603105	CARBOXYPEPTIDASE Z; CPZ
66	HMX1	4p16.1	*142992	H6 FAMILY HOMEOBOX 1; HMX1
			#612109	OCULOAURICULAR SYNDROME	AR	Oculoauricular syndrome, (3);
67	USP17L9P	4p15	*607011	UBIQUITIN-SPECIFIC PROTEASE 17; USP17
68	DRD5	4p16.1	126453	DOPAMINE RECEPTOR D5; DRD5		Dystonia, primary cervical (3);
			#143465	ATTENTION DEFICIT-HYPERACTIVITY DISORDER; ADHD	AD	{Attention deficit-hyperactivity disorder}, (2); {Attention deficit-hyperactivity disorder, susceptibility to}, (3); {Attention deficit-hyperactivity disorder}, (3);
			#606798	BLEPHAROSPASM, BENIGN ESSENTIAL		{Blepharospasm, primary benign}, (3);
69	SLC2A9	4p16.1	*606142	SOLUTE CARRIER FAMILY 2 (FACILITATED GLUCOSE TRANSPORTER), MEMBER9; SLC2A9
			#612076	HYPOURICEMIA, RENAL, 2; RHUC2URIC ACID CONCENTRATION, SERUM, QUANTITATIVE TRAIT LOCUS 2, INCLUDED;UAQTL2, INCLUDED		{Uric acid concentration, serum, QTL 2}, (3); Hypouricemia, renal, 2, (3);
70	WDR1	4p16.1	*604734	WD REPEAT-CONTAINING PROTEIN 1; WDR1
71	CLNK	4p16.1	*611434	CYTOKINE-DEPENDENT HEMATOPOIETIC CELL LINKER; CLNK
72	HS3ST1	4p16	*603244	HEPARAN SULFATE D-GLUCOSAMINYL 3-O-SULFOTRANSFERASE 1; HS3ST1
73	RAB28	4p15.33	*612994	RAS-ASSOCIATED PROTEIN 28; RAB28
			#615374	CONE-ROD DYSTROPHY 18; CORD18	AR	Cone-rod dystrophy 18, (3);
74	NKX3-2	4p16.3	*602183	NK3 HOMEOBOX 2; NKX3-2
			#613330	SPONDYLO-MEGAEPIPHYSEAL-METAPHYSEAL DYSPLASIA; SMMD		Spondylo-megaepiphyseal-metaphyseal dysplasia, (3);
75	CPEB2	4p15.33	*610605	CYTOPLASMIC POLYADENYLATION ELEMENT-BINDING PROTEIN 2; CPEB2
76	CC2D2A	4p15.32	#216360	COACH SYNDROME	AR	COACH syndrome, (3);
			*612013	COILED-COIL AND C2 DOMAINS-CONTAINING PROTEIN 2A; CC2D2A
			#612284	MECKEL SYNDROME, TYPE 6; MKS6		Meckel syndrome 6, (3);
			#612285	JOUBERT SYNDROME 9; JBTS9JOUBERT SYNDROME 9/15, DIGENIC, INCLUDED	AR	Joubert syndrome 9, (3);
77	FBXL5	4p15.32	*605655	F-BOX AND LEUCINE-RICH REPEAT PROTEIN 5; FBXL5
78	BST1	4p15	*600387	BONE MARROW STROMAL CELL ANTIGEN 1; BST1
79	CD38	4p15	*107270	CD38 ANTIGEN; CD38
80	FGFBP1	4p15.32	*607737	FIBROBLAST GROWTH FACTOR-BINDING PROTEIN 1; FGFBP1
81	FGFBP2	4p16	*607713	KILLER-SPECIFIC SECRETORY PROTEIN, 37-KD
82	PROM1	4p15.32	#603786	STARGARDT DISEASE 4; STGD4		Stargardt disease 4, (3); Stargardt disease 4 (2);
			*604365	PROMININ 1; PROM1
			#608051	MACULAR DYSTROPHY, RETINAL, 2; MCDR2	AD	Macular dystrophy, retinal, 2, (3);
			#612095	RETINITIS PIGMENTOSA 41; RP41	AR	Retinitis pigmentosa 41, (3);
			#612657	CONE-ROD DYSTROPHY 12; CORD12		Cone-rod dystrophy 12, (3);
83	TAPT1	4p15.32	*612758	TRANSMEMBRANE ANTERIOR POSTERIOR TRANSFORMATION 1; TAPT1
84	LDB2	4p16	*603450	LIM DOMAIN-BINDING 2; LDB2
85	QDPR	4p15.31	#261630	HYPERPHENYLALANINEMIA, BH4-DEFICIENT, C; HPABH4C	AR	Hyperphenylalaninemia, BH4-deficient, C, (3);
			*612676	QUINOID DIHYDROPTERIDINE REDUCTASE; QDPR
86	LAP3	4p15.32	*170250	LEUCINE AMINOPEPTIDASE 3; LAP3
87	MED28	4p16	*610311	MEDIATOR COMPLEX SUBUNIT 28; MED28
88	NCAPG	4p15.33	*606280	NON-SMC CONDENSIN I COMPLEX SUBUNIT G; NCAPG
89	LCORL	4p15.31	*611799	LIGAND-DEPENDENT NUCLEAR RECEPTOR COREPRESSOR-LIKE PROTEIN; LCORL
90	SLIT2	4p15.2	*603746	SLIT, DROSOPHILA, HOMOLOG OF, 2; SLIT2
91	KCNIP4	4p15.32	*608182	POTASSIUM CHANNEL-INTERACTING PROTEIN 4
92	GPR125	4p15.2	*612303	G PROTEIN-COUPLED RECEPTOR 125; GPR125
93	GBA3	4p15.2	*606619	GLUCOSIDASE, BETA, ACID 3; GBA3
94	PPARGC1A	4p15.1	*604517	PEROXISOME PROLIFERATOR-ACTIVATED RECEPTOR-GAMMA, COACTIVATOR 1, ALPHA;PPARGC1A
95	DHX15	4p15.3	*603403	DEAH BOX POLYPEPTIDE 15; DHX15
96	SOD3	4p15.2	*185490	SUPEROXIDE DISMUTASE 3; SOD3		[Superoxide dismutase, elevated extracellular] (3);
97	LGI2	4p15.2	*608301	LEUCINE-RICH GENE, GLIOMA-INACTIVATED, 2; LGI2
98	SEPSECS	4p15.2	*613009	O-PHOSPHOSERINE tRNA-SELENOCYSTEINE tRNA SYNTHASE; SEPSECS
			#613811	PONTOCEREBELLAR HYPOPLASIA, TYPE 2D; PCH2D	AR	Pontocerebellar hypoplasia type 2D, (3);
99	PI4K2B	4p15.2	*612101	PHOSPHATIDYLINOSITOL 4-KINASE, TYPE 2, BETA; PI4K2B
100	ZCCHC4	4p15.2	*611792	ZINC FINGER CCHC DOMAIN-CONTAINING PROTEIN 4; ZCCHC4
101	ANAPC4	4p15.2	*606947	ANAPHASE-PROMOTING COMPLEX, SUBUNIT 4; ANAPC4
102	SLC34A2	4p15.2	#265100	PULMONARY ALVEOLAR MICROLITHIASIS	AR	Pulmonary alveolar microlithiasis, (3);
			*604217	SOLUTE CARRIER FAMILY 34 (SODIUM/PHOSPHATE COTRANSPORTER), MEMBER2; SLC34A2
			%610441	TESTICULAR MICROLITHIASIS		?Testicular microlithiasis, (3);
103	RBPJ	4p15.2	*147183	RECOMBINATION SIGNAL-BINDING PROTEIN FOR IMMUNOGLOBULIN KAPPA J REGION;RBPJ
			#614814	ADAMS-OLIVER SYNDROME 3; AOS3	AD	Adams-Oliver syndrome 3, (3);
104	CCKAR	4p15.2	*118444	CHOLECYSTOKININ A RECEPTOR; CCKAR
105	STIM2	4p15.2	*610841	STROMAL INTERACTION MOLECULE 2; STIM2
106	PCDH7	4p15	*602988	PROTOCADHERIN 7; PCDH7
107	ARAP2	4p14	*606645	CENTAURIN, DELTA-1; CENTD1
108	RELL1	4p14	*611212	RELT-LIKE 1; RELL1
109	PGM2	4p14	*172000	PHOSPHOGLUCOMUTASE 2; PGM2
110	TBC1D1	4p14	*609850	TBC1 DOMAIN FAMILY, MEMBER 1; TBC1D1
111	PTTG2	4p12	*604231	PITUITARY TUMOR-TRANSFORMING GENE 2; PTTG2
112	KLF3	4p14	*609392	KRUPPEL-LIKE FACTOR 3; KLF3
113	TLR10	4p14	*606270	TOLL-LIKE RECEPTOR 10; TLR10TLR11, INCLUDED
114	TLR1	4p14	*601194	TOLL-LIKE RECEPTOR 1; TLR1
			#613223	LEPROSY, SUSCEPTIBILITY TO, 5; LPRS5LEPROSY, PROTECTION AGAINST, INCLUDED		{Leprosy, protection against}, (3); {Leprosy, susceptibility to, 5}, (3);
115	TLR6	4p14	*605403	TOLL-LIKE RECEPTOR 6; TLR6
116	MIR574	-	*615469	MICRO RNA 574; MIR574
117	KLHL5	4p14	*608064	KELCH-LIKE 5; KLHL5
118	WDR19	4p14	*608151	WD REPEAT-CONTAINING PROTEIN 19; WDR19
			#614376	SHORT-RIB THORACIC DYSPLASIA 5 WITH OR WITHOUT POLYDACTYLY; SRTD5	AR	Short-rib thoracic dysplasia 5 with or without polydactyly, (3);
			#614377	NEPHRONOPHTHISIS 13; NPHP13	AR
			#614378	CRANIOECTODERMAL DYSPLASIA 4; CED4	AR	Cranioectodermal dysplasia 4, (3);
			#615377	ATRIAL FIBRILLATION, FAMILIAL, 13; ATFB13		Nephronophthisis 13, (3); Atrial fibrillation, familial, 13, (3);
119	RFC1	4p14-p13	*102579	REPLICATION FACTOR C, SUBUNIT 1; RFC1
120	KLB	4p14	*611135	KLOTHO, BETA; KLB
121	RPL9	4p13	*603686	RIBOSOMAL PROTEIN L9; RPL9
122	LIAS	4p14	*607031	LIPOIC ACID SYNTHASE; LIAS
			#614462	PYRUVATE DEHYDROGENASE LIPOIC ACID SYNTHETASE DEFICIENCY; PDHLD	AR	Pyruvate dehydrogenase lipoic acid synthetase deficiency, (3);
123	UGDH	4p15.1	*603370	UDP-GLUCOSE DEHYDROGENASE; UGDH
124	UBE2K	4p14	*602846	HUNTINGTIN-INTERACTING PROTEIN 2; HIP2
125	PDS5A	4p14	*613200	PDS5, REGULATOR OF COHESION MAINTENANCE, S. CEREVISIAE, HOMOLOG OF,A; PDS5A
126	LOC344967	4p14	*611963	ACYL-CoA THIOESTERASE 7-LIKE
127	RHOH	4p13	*602037	RAS HOMOLOG GENE FAMILY, MEMBER H; RHOH
128	CHRNA9	4p14	*605116	CHOLINERGIC RECEPTOR, NEURONAL NICOTINIC, ALPHA POLYPEPTIDE 9; CHRNA9
129	APBB2	4p13	#104300	ALZHEIMER DISEASE; AD	AD	{Alzheimer disease 9, late onset, susceptibility to}, (2); {Alzheimer disease, late-onset}, (3); Alzheimer disease 8, (2); Alzheimer disease 1, familial, (3); {Alzheimer disease, susceptibility to}, (3); Alzheimer disease-10, (2); {Alzheimer disease, pathogenesis, association with}, (3); Alzheimer disease 6, (2); {Alzheimer disease, late-onset, susceptibility to}, (3); Alzheimer disease-5, (2);
			*602710	AMYLOID BETA A4 PRECURSOR PROTEIN-BINDING, FAMILY B, MEMBER 2; APBB2
130	UCHL1	4p14	*191342	UBIQUITIN CARBOXYL-TERMINAL ESTERASE L1; UCHL1
			#613643	PARKINSON DISEASE 5, AUTOSOMAL DOMINANT; PARK5		?{Parkinson disease 5, susceptibility to}, (3);
			#615491	NEURODEGENERATION WITH OPTIC ATROPHY, CHILDHOOD-ONSET; NDGOA	AR	?Neurodegeneration with optic atrophy, childhood onset, (3);
131	PHOX2B	4p12	#209880	CENTRAL HYPOVENTILATION SYNDROME, CONGENITAL; CCHS	AD	Central hypoventilation syndrome, congenital, (3); Central hypoventilation syndrome, congenital, with or without Hirschsprung disease, (3); Central hypoventilation syndrome, (3); Haddad syndrome, (3);
			*603851	PAIRED-LIKE HOMEOBOX 2B; PHOX2B
			#613013	NEUROBLASTOMA, SUSCEPTIBILITY TO, 2; NBLST2NEUROBLASTOMA WITH HIRSCHSPRUNG DISEASE, INCLUDED		Neuroblastoma with Hirschsprung disease, (3); {Neuroblastoma, susceptibility to, 2}, (3);
132	SLC30A9	4p13	*604604	CHROMOSOME 4 OPEN READING FRAME 1; C4ORF1
133	ATP8A1	4p13	*609542	ATPase, CLASS I, TYPE 8A, MEMBER 1; ATP8A1
134	GRXCR1	4p13	*613283	GLUTAREDOXIN, CYSTEINE-RICH, 1; GRXCR1
			#613285	DEAFNESS, AUTOSOMAL RECESSIVE 25; DFNB25		Deafness, autosomal recessive 25, (3);
135	GNPDA2	4p12	*613222	GLUCOSAMINE-6-PHOSPHATE DEAMINASE 2; GNPDA2
136	GABRG1	4p12	*137166	GAMMA-AMINOBUTYRIC ACID RECEPTOR, GAMMA-1; GABRG1
137	GABRA2	4p12	#103780	ALCOHOL DEPENDENCE		{Alcohol dependence, susceptibility to}, (3); {Alcohol dependence}, (3); {Alcohol dependence, protection against}, (3);
			*137140	GAMMA-AMINOBUTYRIC ACID RECEPTOR, ALPHA-2; GABRA2
138	COX7B2	4p12	*609811	CYTOCHROME C OXIDASE SUBUNIT VIIb2; COX7B2
139	GABRA4	4p12	*137141	GAMMA-AMINOBUTYRIC ACID RECEPTOR, ALPHA-4; GABRA4
140	GABRB1	4p12	*137190	GAMMA-AMINOBUTYRIC ACID RECEPTOR, BETA-1; GABRB1
141	CORIN	4p13-p12	*605236	CORIN, SERINE PEPTIDASE; CORIN
			#614595	PREECLAMPSIA/ECLAMPSIA 5; PEE5		Preeclampsia/eclampsia 5, (3);
142	CNGA1	4p12	*123825	CYCLIC NUCLEOTIDE-GATED CHANNEL, ALPHA-1; CNGA1
			#613756	RETINITIS PIGMENTOSA 49; RP49		Retinitis pigmentosa 49, (3);
143	TXK	4p12	*600058	PROTEIN TYROSINE KINASE TXK; TXK
144	TEC	4p12	*600583	TEC PROTEIN TYROSINE KINASE; TEC
145	SLAIN2	4p11	*610492	SLAIN MOTIF FAMILY, MEMBER 2; SLAIN2
146	ZAR1	4p11	*607520	ZYGOTE ARREST 1; ZAR1
147	DCUN1D4	4q12	*612977	DCN1 DOMAIN-CONTAINING PROTEIN 4; DCUN1D4
148	SGCB	4q12	*600900	SARCOGLYCAN, BETA; SGCB
			#604286	MUSCULAR DYSTROPHY, LIMB-GIRDLE, TYPE 2E; LGMD2E	AR	Muscular dystrophy, limb-girdle, type 2E, (3);
149	SPATA18	4q12	*612814	SPERMATOGENESIS-ASSOCIATED PROTEIN 18; SPATA18
150	USP46	4q12	*612849	UBIQUITIN-SPECIFIC PEPTIDASE 46; USP46
151	DANCR	4q12	*614625	DIFFERENTIATION-ANTAGONIZING NONCODING RNA; DANCR
152	MIR4449	-	*614627	MICRO RNA 4449; MIR4449
153	SNORA26	4q12	*614626	SMALL NUCLEOLAR RNA, H/ACA BOX, 26; SNORA26
154	RASL11B	4q12	*612404	RAS-LIKE, FAMILY 11, MEMBER B; RASL11B
155	FIP1L1	4q12	*607686	FIP1-LIKE 1; FIP1L1FIP1L1/PDGFRA FUSION GENE, INCLUDED
156	LNX1	4q12	*609732	LIGAND OF NUMB PROTEIN X1; LNX1
157	CHIC2	4q11	#601626	LEUKEMIA, ACUTE MYELOID; AML	AD	{Leukemia, acute myeloid}, (3); Leukemia, acute myeloid, reduced survival in, (3); {Leukemia, acute myeloid, susceptibility to}, (3); Leukemia, acute myelogenous, (3); Leukemia, acute myeloid, somatic, (3); Leukemia, acute myeloid, (3); Myeloid leukemia, acute, M4/M4Eo subtype, somatic, (1); Leukemia, acute myeloid, (1);
			*604332	CYSTEINE-RICH HYDROPHOBIC DOMAIN 2; CHIC2
158	PDGFRA	4q12	*173490	PLATELET-DERIVED GROWTH FACTOR RECEPTOR, ALPHA; PDGFRA
			#606764	GASTROINTESTINAL STROMAL TUMOR; GIST	AD	Gastrointestinal stromal tumor, somatic, (3); Gastrointestinal stromal tumor, (3); Gastrointestinal stromal tumor, familial, (3);
			#607685	HYPEREOSINOPHILIC SYNDROME, IDIOPATHIC; HES		Hypereosinophilic syndrome, idiopathic, resistant to imatinib, (3);
159	KIT	4q12	154800	MAST CELL DISEASE	AD	Mast cell disease, (3);
			*164920	V-KIT HARDY-ZUCKERMAN 4 FELINE SARCOMA VIRAL ONCOGENE HOMOLOG; KIT
			#172800	PIEBALD TRAIT; PBT	AD	Piebaldism, (3);
			#273300	TESTICULAR GERM CELL TUMOR; TGCT		Male germ cell tumor (2); Testicular tumor, somatic, (3); Spermatocytic seminoma, somatic, (3); Germ cell tumors, (3);
			#601626	LEUKEMIA, ACUTE MYELOID; AML	AD	{Leukemia, acute myeloid}, (3); Leukemia, acute myeloid, reduced survival in, (3); {Leukemia, acute myeloid, susceptibility to}, (3); Leukemia, acute myelogenous, (3); Leukemia, acute myeloid, somatic, (3); Leukemia, acute myeloid, (3); Myeloid leukemia, acute, M4/M4Eo subtype, somatic, (1); Leukemia, acute myeloid, (1);
			#606764	GASTROINTESTINAL STROMAL TUMOR; GIST	AD	Gastrointestinal stromal tumor, somatic, (3); Gastrointestinal stromal tumor, (3); Gastrointestinal stromal tumor, familial, (3);
160	KDR	4q11-q12	*191306	KINASE INSERT DOMAIN RECEPTOR; KDR
			#602089	HEMANGIOMA, CAPILLARY INFANTILE	AD	{Hemangioma, capillary infantile, susceptibility to}, (3); Hemangioma, capillary infantile, somatic, (3);
161	SRD5A3	4q12	*611715	STEROID 5-ALPHA-REDUCTASE 3; SRD5A3
			#612379	CONGENITAL DISORDER OF GLYCOSYLATION, TYPE Iq; CDG1Q	AR	Congenital disorder of glycosylation, type Iq, (3);
			#612713	KAHRIZI SYNDROME; KHRZ	AR	Kahrizi syndrome, (3);
162	TMEM165	4q12	*614726	TRANSMEMBRANE PROTEIN 165; TMEM165
			#614727	CONGENITAL DISORDER OF GLYCOSYLATION, TYPE IIk; CDG2K	AR	Congenital disorder of glycosylation, type IIk, (3);
163	CLOCK	4q12	*601851	CIRCADIAN LOCOMOTOR OUTPUT CYCLES KAPUT; CLOCK
164	PDCL2	4q12	*611676	PHOSDUCIN-LIKE 2; PDCL2
165	NMU	4q12	*605103	NEUROMEDIN U; NMU
166	EXOC1	4q12	*607879	EXOCYST COMPLEX COMPONENT 1; EXOC1
167	CEP135	4q12	*611423	CENTROSOMAL PROTEIN, 135-KD; CEP135
			#614673	MICROCEPHALY 8, PRIMARY, AUTOSOMAL RECESSIVE; MCPH8	AR	Microcephaly 8, primary, autosomal recessive, (3);
168	AASDH	4q12	*614365	AMINOADIPATE-SEMIALDEHYDE DEHYDROGENASE; AASDH
169	PPAT	4q12	*172450	PHOSPHORIBOSYLPYROPHOSPHATE AMIDOTRANSFERASE; PPAT
170	PAICS	4q12	*172439	PHOSPHORIBOSYLAMINOIMIDAZOLE CARBOXYLASE; PAICS
171	SRP72	4q11	*602122	SIGNAL RECOGNITION PARTICLE, 72-KD; SRP72
			#614675	BONE MARROW FAILURE, FAMILIAL; BMFF	AD	Bone marrow failure, familial, (3);
172	ARL9	4q12	*612405	ADP-RIBOSYLATION FACTOR-LIKE 9; ARL9
173	HOPX	4q12	*607275	HOP HOMEOBOX; HOPX
174	SPINK2	4q12	*605753	SERINE PROTEASE INHIBITOR, KAZAL-TYPE, 2; SPINK2
175	REST	4q12	*600571	RE1-SILENCING TRANSCRIPTION FACTOR; REST
176	NOA1	4q12	*614919	NITRIC OXIDE-ASSOCIATED PROTEIN 1; NOA1
177	POLR2B	4q12	*180661	POLYMERASE II, RNA, SUBUNIT B; POLR2B
178	IGFBP7	4q12	*602867	INSULIN-LIKE GROWTH FACTOR-BINDING PROTEIN 7; IGFBP7
			#614224	RETINAL ARTERIAL MACROANEURYSM WITH SUPRAVALVULAR PULMONIC STENOSIS;RAMSVPS	AR	Retinal arterial macroaneurysm with supravalvular pulmonic stenosis, (3);
179	EPHA5	4q13.1	*600004	EPHRIN RECEPTOR EphA5; EPHA5
180	CENPC	4q13.2	*117141	CENTROMERIC PROTEIN C1; CENPC1CENTROMERIC PROTEIN C1 PSEUDOGENE, INCLUDED; CENPC2, INCLUDED
181	STAP1	4q13.2	*604298	SIGNAL TRANSDUCING ADAPTOR FAMILY MEMBER 1; STAP1
182	UBA6	4q13.2	*611361	UBIQUITIN-ACTIVATING ENZYME E1-LIKE 2; UBE1L2
183	GNRHR	4q21.2	*138850	GONADOTROPIN-RELEASING HORMONE RECEPTOR; GNRHR
			#146110	HYPOGONADOTROPIC HYPOGONADISM 7 WITH OR WITHOUT ANOSMIA; HH7	AD	Hypogonadotropic hypogonadism 7 with or without anosmia, (3);
			#228300	FERTILE EUNUCH SYNDROME	AR	Fertile eunuch syndrome, (3);
184	TMPRSS11D	4q13.2	*605369	TRANSMEMBRANE PROTEASE, SERINE 11D; TMPRSS11D
185	TMPRSS11A	4q13.2	*611704	TRANSMEMBRANE PROTEASE, SERINE 11A; TMPRSS11A
186	GCOM2	4q12	*608311	GLUTAMATE RECEPTOR, IONOTROPIC, N-METHYL D-ASPARTATE-LIKE 1B; GRINL1B
187	SYT14L	4q13.2	*610892	SYNAPTOTAGMIN 14-LIKE PROTEIN; SYT14L
188	TMPRSS11E	4q13.2	*610399	TRANSMEMBRANE PROTEASE, SERINE 11E; TMPRSS11E
189	UGT2B17	4q13	*601903	URIDINE DIPHOSPHATE GLYCOSYLTRANSFERASE 2 FAMILY, MEMBER B17; UGT2B17
			#612560	BONE MINERAL DENSITY QUANTITATIVE TRAIT LOCUS 12; BMND12		{Bone mineral density QTL 12, osteoporosis}, (3);
190	UGT2B15	4q13	*600069	URIDINE DIPHOSPHATE GLYCOSYLTRANSFERASE 2 FAMILY, MEMBER B15; UGT2B15
191	UGT2B10	4q13.2	*600070	URIDINE DIPHOSPHATE GLYCOSYLTRANSFERASE 2 FAMILY, MEMBER B10; UGT2B10
192	UGT2B7	4q13	*600068	URIDINE DIPHOSPHATE GLYCOSYLTRANSFERASE 2 FAMILY, MEMBER B7; UGT2B7
193	UGT2B11	4q13.2	*603064	URIDINE DIPHOSPHATE GLYCOSYLTRANSFERASE 2 FAMILY, MEMBER B11; UGT2B11
194	UGT2B28	4q13.2	*606497	URIDINE DIPHOSPHATE GLYCOSYLTRANSFERASE 2 FAMILY, MEMBER B28; UGT2B28
195	UGT2B4	4q13	*600067	URIDINE DIPHOSPHATE GLYCOSYLTRANSFERASE 2 FAMILY, MEMBER B4; UGT2B4
196	UGT2A1	4q13	*604716	URIDINE DIPHOSPHATE GLYCOSYLTRANSFERASE 2 FAMILY, MEMBER A1; UGT2A1
197	SULT1B1	4q13.3	*608436	SULFOTRANSFERASE FAMILY 1B, MEMBER 1; SULT1B1
198	SULT1E1	4q13.1	*600043	SULFOTRANSFERASE, ESTROGEN-PREFERRING; STE
199	CSN1S1	4q21.1	*115450	CASEIN, ALPHA; CSN1
200	CSN2	4q21.1	*115460	CASEIN, BETA; CSN2
201	STATH	4q13.3	*184470	STATHERIN; STATH
202	HTN3	4q13	*142702	HISTATIN 3; HTN3
203	HTN1	4q13	*142701	HISTATIN 1; HTN1
204	ODAM	4q13.3	*614843	ODONTOGENIC AMELOBLAST-ASSOCIATED PROTEIN; ODAM
205	FDCSP	4q13|4q13	*607241	CHROMOSOME 4 OPEN READING FRAME 7; C4ORF7
206	CSN3	4q21.1	*601695	CASEIN, KAPPA; CSN10
207	SMR3B	4q13.3	*611593	SUBMAXILLARY GLAND ANDROGEN-REGULATED PROTEIN 3, MOUSE, HOMOLOG OF,B; SMR3B
208	PROL1	4q13.3	*608936	PROLINE-RICH 1; PROL1
209	MUC7	4q13.3	*158375	MUCIN 7, SALIVARY; MUC7
			#600807	ASTHMA, SUSCEPTIBILITY TO	AD	{Asthma, nocturnal, susceptibility to}, (3); {Asthma, diminished response to antileukotriene treatment in}, (3); {Asthma}, (3); {Asthma, susceptibility to}, (3); {Asthma, susceptibility to}, (2); {Asthma, protection against}, (3);
210	AMTN	4q13.3	*610912	AMELOTIN; AMTN
211	AMBN	4q21	*601259	AMELOBLASTIN ENAMEL MATRIX PROTEIN; AMBN
212	ENAM	4q13.3	#104500	AMELOGENESIS IMPERFECTA, TYPE IB; AI1B	AD	Amelogenesis imperfecta, type IB, (3);
			#204650	AMELOGENESIS IMPERFECTA, TYPE IC; AI1C	AR	Amelogenesis imperfecta, type IC, (3);
			*606585	ENAMELIN; ENAM
213	IGJ	4q21	*147790	IMMUNOGLOBULIN J POLYPEPTIDE, LINKER PROTEIN FOR IMMUNOGLOBULIN ALPHAAND MU POLYPEPTIDES; IGJ
214	UTP3	4q13.3	*611614	UTP3, S. CEREVISIAE, HOMOLOG OF; UTP3
215	RUFY3	4q13.3	*611194	RUN AND FYVE DOMAINS-CONTAINING PROTEIN 3; RUFY3
216	GRSF1	4q13	*604851	G-RICH RNA SEQUENCE-BINDING FACTOR 1; GRSF1
217	MOB1B	4q13.3	*609282	MOB1-LIKE PROTEIN 1A; MOBKL1A
218	DCK	4q13.3-q21.1	*125450	DEOXYCYTIDINE KINASE; DCK
219	SLC4A4	4q21	*603345	SOLUTE CARRIER FAMILY 4 (SODIUM BICARBONATE COTRANSPORTER), MEMBER4; SLC4A4
			#604278	RENAL TUBULAR ACIDOSIS, PROXIMAL, WITH OCULAR ABNORMALITIES AND MENTALRETARDATION	AR	Renal tubular acidosis, proximal, with ocular abnormalities, (3);
220	GC	4q12-q13	139200	GROUP-SPECIFIC COMPONENT; GC		{Graves disease, susceptibility to, 3} (3);
221	NPFFR2	4q21	*607449	G PROTEIN-COUPLED RECEPTOR 74; GPR74
222	ADAMTS3	4q13.3	*605011	A DISINTEGRIN-LIKE AND METALLOPROTEINASE WITH THROMBOSPONDIN TYPE1 MOTIF, 3; ADAMTS3
223	COX18	4q13.3	*610428	CYTOCHROME c OXIDASE ASSEMBLY PROTEIN COX18; COX18
224	ALB	4q13.3	103600	ALBUMIN; ALBDYSALBUMINEMIC HYPERTHYROXINEMIA, INCLUDED		[Dysalbuminemic hyperthyroxinemia] (3); Analbuminemia (3);
			%194470	ZINC, ELEVATED PLASMA	AD	[Dysalbuminemic hyperzincemia], (1);
225	AFP	4q13.3	104150	ALPHA-FETOPROTEIN; AFPALPHA-FETOPROTEIN, HEREDITARY PERSISTENCE OF, INCLUDED; HPAFP, INCLUDED	AR AD	[Hereditary persistence of alpha-fetoprotein] (3); [AFP deficiency, congenital] (1);
226	AFM	4q13.3	*104145	AFAMIN; AFM
227	RASSF6	4q13.3	*612620	RAS ASSOCIATION DOMAIN FAMILY, MEMBER 6; RASSF6
228	IL8	4q13-q21	*146930	INTERLEUKIN 8; IL8
229	CXCL6	4q13.3	*138965	CHEMOKINE, CXC MOTIF, LIGAND 6; CXCL6
230	PPBPP1	4q13.3	*188035	PRO-PLATELET BASIC PROTEIN-LIKE 1; PPBPL1
231	PF4V1	4q12-q21	*173461	PLATELET FACTOR 4, VARIANT 1; PF4V1
232	CXCL1	4q21	*155730	CHEMOKINE, CXC MOTIF, LIGAND 1; CXCL1
233	PF4	4q12-q21	*173460	PLATELET FACTOR 4; PF4
234	PPBP	4q12-q13	*121010	PRO-PLATELET BASIC PROTEIN; PPBP
235	CXCL5	4q13.3	*600324	CHEMOKINE, CXC MOTIF, LIGAND 5; CXCL5
236	CXCL3	4q21	*139111	CHEMOKINE, CXC MOTIF, LIGAND 3; CXCL3
237	PPBPP2	4q13.3	*611591	PRO-PLATELET BASIC PROTEIN-LIKE 2; PPBPL2
238	CXCL2	4q21	*139110	CHEMOKINE, CXC MOTIF, LIGAND 2; CXCL2
239	MTHFD2L	4q13.3	*614047	METHYLENETETRAHYDROFOLATE DEHYDROGENASE 2-LIKE, NADP(+)-DEPENDENT;MTHFD2L
240	EREG	4q13.3	*602061	EPIREGULIN; EREG
241	AREG	4q13.3	*104640	AMPHIREGULIN; AREG
242	BTC	4q13.3	*600345	BETACELLULIN; BTC
243	RCHY1	4q21.1	*607680	ZINC FINGER PROTEIN 363; ZNF363
244	THAP6	4q21.1	*612535	THAP DOMAIN-CONTAINING PROTEIN 6; THAP6
245	C4orf26	4q21.1	*614829	CHROMOSOME 4 OPEN READING FRAME 26; C4ORF26
			#614832	AMELOGENESIS IMPERFECTA, HYPOMATURATION TYPE, IIA4; AI2A4		Amelogenesis imperfecta, hypomaturation type, IIA4, (3);
246	CDKL2	4q21.1	*603442	CYCLIN-DEPENDENT KINASE-LIKE 2; CDKL2
247	USO1	4q21.1	*603344	USO1 VESICLE DOCKING PROTEIN, S. CEREVISIAE, HOMOLOG OF; USO1
248	PPEF2	4q21.1	*602256	PROTEIN PHOSPHATASE, EF-HAND CALCIUM-BINDING DOMAIN 2; PPEF2
249	NAAA	4q21.1	*607469	N-ACYLETHANOLAMINE ACID AMIDASE; NAAA
250	CXCL9	4q21	*601704	CHEMOKINE, CXC MOTIF, LIGAND 9; CXCL9
251	ART3	4q21.1|4p15.1-p14	*603086	ADP-RIBOSYLTRANSFERASE 3; ART3
252	CXCL10	4q21	*147310	CHEMOKINE, CXC MOTIF, LIGAND 10; CXCL10
253	CXCL11	4q21.2	*604852	CHEMOKINE, CXC MOTIF, LIGAND 11; CXCL11
254	NUP54	4q21.1	*607607	NUCLEOPORIN, 54-KD; NUP54
255	SCARB2	4q21.1	#254900	EPILEPSY, PROGRESSIVE MYOCLONIC 4, WITH OR WITHOUT RENAL FAILURE;EPM4	AR	Epilepsy, progressive myoclonic 4, with or without renal failure, (3);
			*602257	SCAVENGER RECEPTOR CLASS B, MEMBER 2; SCARB2
256	STBD1	4q21.1	*607406	STARCH-BINDING DOMAIN-CONTAINING PROTEIN 1; STBD1
257	SHROOM3	4q21.1	*604570	SHROOM FAMILY MEMBER 3; SHROOM3
258	SEPT11	4q21.1	*612887	SEPTIN 11; SEPT11
259	CCNG2	4q21.1	*603203	CYCLIN G2; CCNG2
260	CXCL13	4q21	*605149	CHEMOKINE, CXC MOTIF, LIGAND 13; CXCL13
261	MRPL1	4q21.1	*611821	MITOCHONDRIAL RIBOSOMAL PROTEIN L1; MRPL1
262	FRAS1	4q21.21	#219000	FRASER SYNDROME	AR	Fraser syndrome, (3);
			*607830	FRAS1 GENE; FRAS1
263	ANXA3	4q21.21	*106490	ANNEXIN A3; ANXA3
264	PAQR3	4q21.21	*614577	PROGESTIN AND ADIPOQ RECEPTOR FAMILY, MEMBER 3; PAQR3
265	GK2	4q13	600148	GLYCEROL KINASE, TESTICULAR, TYPE A
266	PCAT4	4q21.1	*609717	PROSTATE CANCER-ASSOCIATED TRANSCRIPT 4; PCAT4
267	ANTXR2	4q21.21	#228600	HYALINE FIBROMATOSIS SYNDROME; HFS	AR	Hyaline fibromatosis syndrome, (3);
			*608041	ANTHRAX TOXIN RECEPTOR 2; ANTXR2
268	FGF5	4q21	*165190	FIBROBLAST GROWTH FACTOR 5; FGF5
269	BMP3	4q21	*112263	BONE MORPHOGENETIC PROTEIN 3; BMP3
270	PRKG2	4q13.1-q21.1	*601591	PROTEIN KINASE, cGMP-DEPENDENT, TYPE II; PRKG2
271	RASGEF1B	4q21.21	*614532	RASGEF DOMAIN FAMILY, MEMBER 1B; RASGEF1B
272	HNRNPD	4q21	*601324	HETEROGENEOUS NUCLEAR RIBONUCLEOPROTEIN D; HNRNPD
273	HNRNPDL	4q21.22	*607137	HETEROGENEOUS NUCLEAR RIBONUCLEOPROTEIN D-LIKE PROTEIN; HNRNPDL
274	SCD5	4q21.22	*608370	STEAROYL-CoA DESATURASE 5; SCD5
275	SEC31A	4q21.22	*610257	SEC31, YEAST, HOMOLOG OF, A; SEC31A
276	THAP9	4q21.22	*612537	THAP DOMAIN-CONTAINING PROTEIN 9; THAP9
277	LIN54	4q21.22	*613367	LIN54, C. ELEGANS, HOMOLOG OF; LIN54
278	PLAC8	4q21.22	*607515	PLACENTA-SPECIFIC GENE 8; PLAC8
279	COQ2	4q21.23	#146500	MULTIPLE SYSTEM ATROPHY 1, SUSCEPTIBILITY TO; MSA1	AR AD	{Multiple system atrophy, susceptibility to}, (3);
			#607426	COENZYME Q10 DEFICIENCY, PRIMARY, 1; COQ10D1	AR	Coenzyme Q10 deficiency, primary, 1, (3);
			*609825	COQ2, S. CEREVISIAE, HOMOLOG OF; COQ2
280	HPSE	4q21.3	*604724	HEPARANASE; HPSE
281	HELQ	4q21.23	*606769	HELICASE, POLQ-LIKE; HELQ
282	MRPS18C	4q21.23	*611983	MITOCHONDRIAL RIBOSOMAL PROTEIN S18C; MRPS18C
283	FAM175A	4q21.23	*611143	FAMILY WITH SEQUENCE SIMILARITY 175, MEMBER A; FAM175A
284	AGPAT9	4q21.23	*610958	1-@ACYLGLYCEROL-3-PHOSPHATE O-ACYLTRANSFERASE 9; AGPAT9
285	NKX6-1	4q21.33	*602563	NK6, DROSOPHILA, HOMOLOG OF, 1; NKX6-1
286	CDS1	4q21.23	*603548	CDP-DIACYLGLYCEROL SYNTHASE 1; CDS1
287	ARHGAP24	4q22.1	*610586	RHO GTPase-ACTIVATING PROTEIN 24; ARHGAP24
288	MAPK10	4q22.1-q23	*602897	MITOGEN-ACTIVATED PROTEIN KINASE 10; MAPK10
289	PTPN13	4q21.3	*600267	PROTEIN-TYROSINE PHOSPHATASE, NONRECEPTOR-TYPE, 13; PTPN13
290	SLC10A6	4q21.3	*613366	SOLUTE CARRIER FAMILY 10 (SODIUM/BILE ACID COTRANSPORTER FAMILY),MEMBER 6; SLC10A6
291	AFF1	4q21	*159557	AF4/FMR2 FAMILY, MEMBER 1; AFF1
292	KLHL8	4q22.1	*611967	KELCH-LIKE 8; KLHL8
293	HSD17B13	4q22.1	*612127	17-@BETA-HYDROXYSTEROID DEHYDROGENASE XIII; HSD17B13
294	HSD17B11	4q22.1	*612831	17-@BETA-HYDROXYSTEROID DEHYDROGENASE XI; HSD17B11
295	NUDT9	4q22.1	*606022	NUCLEOSIDE DIPHOSPHATE-LINKED MOIETY X MOTIF 9; NUDT9
296	SPARCL1	4q22.1	*606041	SPARC-LIKE PROTEIN 1; SPARCL1
297	DSPP	4q21.3	#125420	DENTIN DYSPLASIA, TYPE II	AD	Dentin dysplasia, type II, (3);
			*125485	DENTIN SIALOPHOSPHOPROTEIN; DSPPDENTIN PHOSPHOPROTEIN, INCLUDED; DPP, INCLUDED
			#125490	DENTINOGENESIS IMPERFECTA 1; DGI1	AD	Dentinogenesis imperfecta, Shields type II, (3);
			#125500	DENTINOGENESIS IMPERFECTA, SHIELDS TYPE III	AD	Dentinogenesis imperfecta, Shields type III, (3);
			#605594	DEAFNESS, AUTOSOMAL DOMINANT 39, WITH DENTINOGENESIS IMPERFECTA 1	AD	Deafness, autosomal dominant 36, with dentinogenesis, (3);
298	DMP1	4q21	#241520	HYPOPHOSPHATEMIC RICKETS, AUTOSOMAL RECESSIVE, 1; ARHR1	AR	Hypophosphatemic rickets, AR, (3);
			*600980	DENTIN MATRIX ACIDIC PHOSPHOPROTEIN 1; DMP1
299	IBSP	4q21.1	*147563	INTEGRIN-BINDING SIALOPROTEIN; IBSP
300	MEPE	4q21.1	*605912	MATRIX, EXTRACELLULAR, PHOSPHOGLYCOPROTEIN; MEPE
301	SPP1	4q22.1	*166490	SECRETED PHOSPHOPROTEIN 1; SPP1
302	PKD2	4q22.1	*173910	POLYCYSTIN 2; PKD2
			#613095	POLYCYSTIC KIDNEY DISEASE 2; PKD2		Polycystic kidney disease 2, (3);
303	ABCG2	4q22	#138900	URIC ACID CONCENTRATION, SERUM, QUANTITATIVE TRAIT LOCUS 1; UAQTL1		[Uric acid concentration, serum, QTL1], (3);
			*603756	ATP-BINDING CASSETTE, SUBFAMILY G, MEMBER 2; ABCG2
			#614490	BLOOD GROUP, JUNIOR SYSTEM; JR		[Junior blood group system], (3);
304	PPM1K	4q22.1	*611065	PROTEIN PHOSPHATASE, PP2C DOMAIN-CONTAINING, 1K; PPM1K
			#615135	MAPLE SYRUP URINE DISEASE, MILD VARIANT; MSUDMV		Maple syrup urine disease, mild variant, (3);
305	HERC6	4q22.1	*609249	HECT DOMAIN AND RCC1-LIKE DOMAIN 6; HERC6
306	HERC5	4q22.1	*608242	HECT DOMAIN AND RCC1-LIKE DOMAIN 5; HERC5
307	PIGY	4q22.1	*610662	PHOSPHATIDYLINOSITOL GLYCAN, CLASS Y; PIGY
308	HERC3	4q21	*605200	HECT DOMAIN AND RCC1-LIKE DOMAIN 3; HERC3
309	NAP1L5	4q22.1|4q21-q22	*612203	NUCLEOSOME ASSEMBLY PROTEIN 1-LIKE 5; NAP1L5
310	FAM13A-AS1	4q22.1	*613300	FAM13A OPPOSITE STRAND; FAM13AOS
311	FAM13A	4q22.1	*613299	FAMILY WITH SEQUENCE SIMILARITY 13, MEMBER A; FAM13A
312	TIGD2	4q22.1	*612973	TIGGER TRANSPOSABLE ELEMENT-DERIVED GENE 2; TIGD2
313	GPRIN3	4q22.1	*611241	G PROTEIN-REGULATED INDUCER OF NEURITE OUTGROWTH 3; GPRIN3
314	SNCA	4q21	#127750	DEMENTIA, LEWY BODY; DLB	AD	Dementia, Lewy body, (3); {Lewy body dementia, susceptibility to}, (3);
			*163890	SYNUCLEIN, ALPHA; SNCA
			#168601	PARKINSON DISEASE 1, AUTOSOMAL DOMINANT; PARK1PARKINSON DISEASE 1, AUTOSOMAL DOMINANT LEWY BODY		Parkinson disease 1, (3);
			#605543	PARKINSON DISEASE 4, AUTOSOMAL DOMINANT; PARK4	AD	Parkinson disease 4, (3);
315	MMRN1	4q22	*601456	MULTIMERIN 1; MMRN1
316	GRID2	4q22	*602368	GLUTAMATE RECEPTOR, IONOTROPIC, DELTA 2; GRID2
317	ATOH1	4q22	*601461	ATONAL, DROSOPHILA, HOMOLOG OF, 1; ATOH1
318	SMARCAD1	4q22-q23	#136000	ADERMATOGLYPHIA; ADERM	AD	Adermatoglyphia, (3);
			*612761	SWI/SNF-RELATED, MATRIX-ASSOCIATED ACTIN-DEPENDENT REGULATOR OF CHROMATIN,SUBFAMILY A, DEAD/H BOX-CONTAINING, 1; SMARCAD1
319	HPGDS	4q22.3	*602598	PROSTAGLANDIN D2 SYNTHASE, HEMATOPOIETIC; HPGDS
320	PDLIM5	4q22	*605904	PDZ AND LIM DOMAIN PROTEIN 5; PDLIM5
321	BMPR1B	4q22-q24	#112600	BRACHYDACTYLY, TYPE A2; BDA2	AD	Brachydactyly, type A2, (3);
			*603248	BONE MORPHOGENETIC PROTEIN RECEPTOR, TYPE IB; BMPR1B
			#609441	CHONDRODYSPLASIA, ACROMESOMELIC, WITH GENITAL ANOMALIES	AR	Chrondrodysplasia, acromesomelic, with genital anomalies, (3);
322	UNC5C	4q21-q23	*603610	UNC5, C. ELEGANS, HOMOLOG OF, C; UNC5C
323	PDHA2	4q22-q23	*179061	PYRUVATE DEHYDROGENASE, ALPHA-2; PDHA2
324	COX7A2P2	4q22.3	*123997	CYTOCHROME c OXIDASE, SUBUNIT VIIa, POLYPEPTIDE 3; COX7A3
325	RAP1GDS1	4q23-q25	*179502	RAP1, GTPase-GDP DISSOCIATION STIMULATOR 1; RAP1GDS1		Lymphocytic leukemia, acute T-cell (3);
326	TSPAN5	4q23	*613136	TETRASPANIN 5; TSPAN5
327	BTF3P13	4q23	*603739	BASIC TRANSCRIPTION FACTOR 3-LIKE 3; BTF3L3
328	EIF4E	4q21-q25	*133440	EUKARYOTIC TRANSLATION INITIATION FACTOR 4E; EIF4E
			#615091	AUTISM, SUSCEPTIBILITY TO, 19; AUTS19		{Autism, susceptibility to, 19}, (3);
329	METAP1	4q23	*610151	METHIONYL AMINOPEPTIDASE 1; METAP1
330	ADH5	4q23	*103710	ALCOHOL DEHYDROGENASE 5, CHI POLYPEPTIDE; ADH5
331	ADH4	4q22	*103740	ALCOHOL DEHYDROGENASE 4; ADH4
332	ADH6	4q23	*103735	ALCOHOL DEHYDROGENASE 6; ADH6
333	ADH1A	4q23	*103700	ALCOHOL DEHYDROGENASE 1A, CLASS I, ALPHA POLYPEPTIDE; ADH1A
334	ADH1B	4q23	103720	ALCOHOL DEHYDROGENASE 1B, CLASS I, BETA POLYPEPTIDE; ADH1B		{Aerodigestive tract cancer, squamous cell, alcohol-related, protection against} (3);
			#103780	ALCOHOL DEPENDENCE		{Alcohol dependence, susceptibility to}, (3); {Alcohol dependence}, (3); {Alcohol dependence, protection against}, (3);
335	ADH1C	4q23	*103730	ALCOHOL DEHYDROGENASE 1C, GAMMA POLYPEPTIDE; ADH1C
			#103780	ALCOHOL DEPENDENCE		{Alcohol dependence, susceptibility to}, (3); {Alcohol dependence}, (3); {Alcohol dependence, protection against}, (3);
			#168600	PARKINSON DISEASE, LATE-ONSET; PD		{Parkinson disease, susceptibility to}, (3); {Parkinson disease, late-onset, susceptibility to}, (3);
			#556500	PARKINSON DISEASE, MITOCHONDRIAL
336	ADH7	4q23-q24	*600086	ALCOHOL DEHYDROGENASE 7; ADH7
337	MTTP	4q24	*157147	MICROSOMAL TRIGLYCERIDE TRANSFER PROTEIN, 88-KD; MTP
			#200100	ABETALIPOPROTEINEMIA; ABL	AR	Abetalipoproteinemia, (3);
			%605552	ABDOMINAL OBESITY-METABOLIC SYNDROME		Abdominal obesity-metabolic syndrome (2); {Metabolic syndrome, protection against}, (3);
338	DAPP1	4q25-q27	*605768	DUAL ADAPTOR OF PHOSPHOTYROSINE AND 3-PHOSPHOINOSITIDES 1
339	LAMTOR3	4q23	*603296	LATE ENDOSOMAL/LYSOSOMAL ADAPTOR, MITOGEN-ACTIVATED PROTEIN KINASEAND MAMMALIAN TARGET OF RAPAMYCIN ACTIVATOR 3; LAMTOR3
340	H2AFZ	4q24	*142763	H2A HISTONE FAMILY, MEMBER Z; H2AFZ
341	DDIT4L	4q24	*607730	DNA DAMAGE-INDUCIBLE TRANSCRIPT 4-LIKE; DDIT4L
342	EMCN	4q24	*608350	ENDOMUCIN; EMCN
343	PPP3CA	4q24	*114105	PROTEIN PHOSPHATASE 3, CATALYTIC SUBUNIT, ALPHA ISOFORM; PPP3CA
344	BANK1	4q24	#152700	SYSTEMIC LUPUS ERYTHEMATOSUS; SLEEXCESS LYMPHOCYTE LOW MOLECULAR WEIGHT DNA, INCLUDED	AD	{Systemic lupus erythematosus, association with}, (3); {Systemic lupus erythematosus, susceptibility to}, (3); {Systemic lupus erythematosus susceptibility to}, (3); ?Systemic lupus erythematosus, susceptibility to or protection against}, (2);
			*610292	B-CELL SCAFFOLD PROTEIN WITH ANKYRIN REPEATS 1; BANK1
345	SLC39A8	4q22-q24	*608732	SOLUTE CARRIER FAMILY 39 (ZINC TRANSPORTER), MEMBER 8; SLC39A8
346	NFKB1	4q24	*164011	NUCLEAR FACTOR KAPPA-B, SUBUNIT 1; NFKB1
347	MANBA	4q24	#248510	MANNOSIDOSIS, BETA A, LYSOSOMAL; MANSB	AR	Mannosidosis, beta, (3);
			*609489	MANNOSIDASE, BETA A, LYSOSOMAL; MANBA
348	UBE2D3	4q24	*602963	UBIQUITIN-CONJUGATING ENZYME E2D 3; UBE2D3
349	CISD2	4q24	#604928	WOLFRAM SYNDROME 2; WFS2		Wolfram syndrome 2, (3);
			*611507	CDGSH IRON SULFUR DOMAIN PROTEIN 2; CISD2
350	SLC9B1	4q24	*611527	Na+/H+ EXCHANGER DOMAIN-CONTAINING PROTEIN 1; NHEDC1
351	SLC9B2	4q24	*611789	NA+/H+ EXCHANGER DOMAIN-CONTAINING PROTEIN 2; NHEDC2
352	CENPE	4q24-q25	*117143	CENTROMERIC PROTEIN E; CENPE
353	TACR3	4q25	*162332	TACHYKININ RECEPTOR 3; TACR3
			#614840	HYPOGONADOTROPIC HYPOGONADISM 11 WITH OR WITHOUT ANOSMIA; HH11	AR	Hypogonadotropic hypogonadism 11 with or without anosmia, (3);
354	CXXC4	4q22-q24	*611645	CXXC FINGER PROTEIN 4; CXXC4
355	TET2	4q24	*612839	TET ONCOGENE FAMILY, MEMBER 2; TET2
			#614286	MYELODYSPLASTIC SYNDROME; MDS		Myelodysplastic syndrome, somatic, (3); {Myelodysplastic syndrome, susceptibility to}, (3);
356	PPA2	4q25	*609988	PYROPHOSPHATASE, INORGANIC, 2; PPA2
357	INTS12	4q24	*611355	INTEGRATOR COMPLEX SUBUNIT 12; INTS12
358	NPNT	4q24	*610306	NEPHRONECTIN; NPNT
359	AIMP1	4q24	#260600	LEUKODYSTROPHY, HYPOMYELINATING, 3; HLD3	AR	Leukodystrophy, hypomyelinating, 3, (3);
			*603605	AMINOACYL-tRNA SYNTHETASE COMPLEX-INTERACTING MULTIFUNCTIONAL PROTEIN1; AIMP1
360	DKK2	4q25	*605415	DICKKOPF, XENOPUS, HOMOLOG OF, 2; DKK2
361	PAPSS1	4q24	*603262	3-PRIME-@PHOSPHOADENOSINE 5-PRIME-PHOSPHOSULFATE SYNTHASE 1; PAPSS1
362	SGMS2	4q25	*611574	SPHINGOMYELIN SYNTHASE 2; SGMS2
363	CYP2U1	4q25	*610670	CYTOCHROME P450, FAMILY 2, SUBFAMILY U, POLYPEPTIDE 1; CYP2U1
			#615030	SPASTIC PARAPLEGIA 56, AUTOSOMAL RECESSIVE; SPG56	AR	Spastic paraplegia 56, autosomal recessive, (3);
364	HADH	4q22-q26	#231530	3-@HYDROXYACYL-CoA DEHYDROGENASE DEFICIENCY	AR	3-hydroxyacyl-CoA dehydrogenase deficiency, (3);
			*601609	3-@HYDROXYACYL-CoA DEHYDROGENASE; HADH
			#609975	HYPERINSULINEMIC HYPOGLYCEMIA, FAMILIAL, 4; HHF4	AR	Hyperinsulinemic hypoglycemia, familial, 4, (3);
365	LEF1	4q23-q25	153245	LYMPHOID ENHANCER-BINDING FACTOR 1; LEF1		Sebaceous tumors, somatic (3);
366	ETNPPL	4q25	*614682	ALANINE-GLYOXYLATE AMINOTRANSFERASE 2-LIKE 1; AGXT2L1
367	COL25A1	4q25	*610004	COLLAGEN, TYPE XXV, ALPHA-1; COL25A1
368	SEC24B	4q25	*607184	SEC24-RELATED GENE FAMILY, MEMBER B; SEC24B
369	CASP6	4q25	*601532	CASPASE 6, APOPTOSIS-RELATED CYSTEINE PROTEASE; CASP6
370	PLA2G12A	4q25	*611652	PHOSPHOLIPASE A2, GROUP XIIA; PLA2G12A
371	CFI	4q25	*217030	COMPLEMENT FACTOR I; CFI
			#610984	COMPLEMENT FACTOR I DEFICIENCY; CFID	AR	Complement factor I deficiency, (3);
			#612923	HEMOLYTIC UREMIC SYNDROME, ATYPICAL, SUSCEPTIBILITY TO, 3; AHUS3	AD	{Hemolytic uremic syndrome, atypical, susceptibility to, 3}, (3);
			#615439	MACULAR DEGENERATION, AGE-RELATED, 13; ARMD13	AD	{Macular degeneration, age-related, 13, susceptibility to}, (3);
372	GAR1	4q25	*606468	NUCLEOLAR PROTEIN FAMILY A, MEMBER 1; NOLA1
373	RRH	4q25	*605224	RHODOPSIN HOMOLOG, RETINAL PIGMENT EPITHELIUM-DERIVED; RRH
374	LRIT3	4q25	*615004	LEUCINE-RICH REPEAT, IMMUNOGLOBULIN-LIKE, AND TRANSMEMBRANE DOMAINS-CONTAININGPROTEIN 3; LRIT3
			#615058	NIGHT BLINDNESS, CONGENITAL STATIONARY, TYPE 1F; CSNB1F	AR	Night blindness, congenital stationary (complete), 1F, autosomal recessive, (3);
375	EGF	4q25	*131530	EPIDERMAL GROWTH FACTOR; EGF
			#611718	HYPOMAGNESEMIA 4, RENAL; HOMG4		Hypomagnesemia 4, renal, (3);
376	ELOVL6	4q25	*611546	ELONGATION OF VERY LONG CHAIN FATTY ACIDS-LIKE 6; ELOVL6
377	ENPEP	4q25	*138297	GLUTAMYL AMINOPEPTIDASE; ENPEP
378	PITX2	4q25	#137600	IRIDOGONIODYSGENESIS, TYPE 2; IRID2	AD	Iridogoniodysgenesis, type 2, (3);
			#180500	AXENFELD-RIEGER SYNDROME, TYPE 1; RIEG1	AD	Axenfeld-Rieger syndrome, type 1, (3);
			#180550	RING DERMOID OF CORNEA; RDC	AD	Ring dermoid of cornea, (3);
			*601542	PAIRED-LIKE HOMEODOMAIN TRANSCRIPTION FACTOR 2; PITX2
			#604229	PETERS ANOMALY		Peters anomaly, (3);
379	MIR297	4q25	*615520	MICRO RNA 297; MIR297
380	AP1AR	4q25	*610851	CHROMOSOME 4 OPEN READING FRAME 16; C4ORF16
381	TIFA	4q25	*609028	TRAF-INTERACTING PROTEIN WITH FORKHEAD-ASSOCIATED DOMAIN; TIFA
382	ALPK1	4q25	*607347	ALPHA-KINASE 1; ALPK1
383	NEUROG2	4q25	*606624	NEUROGENIN 2; NEUROG2
384	LARP7	4q25	*612026	La RIBONUCLEOPROTEIN DOMAIN FAMILY, MEMBER 7; LARP7
			#615071	ALAZAMI SYNDROME; ALAZS	AR	Alazami syndrome, (3);
385	MIR367	4q25	*614600	MICRO RNA 367; MIR367
386	MIR302D	4q25	*614599	MICRO RNA 302D; MIR302D
387	MIR302A	4q25	*614596	MICRO RNA 302A; MIR302A
388	MIR302C	4q25	*614598	MICRO RNA 302C; MIR302C
389	MIR302B	4q25	*614597	MICRO RNA 302B; MIR302B
390	ANK2	4q25-q27	*106410	ANKYRIN 2; ANK2
			#600919	CARDIAC ARRHYTHMIA, ANKYRIN-B-RELATED	AD	Long QT syndrome 4, (3); Cardiac arrhythmia, ankyrin-B-related, (3);
391	CAMK2D	4q26	*607708	CALCIUM/CALMODULIN-DEPENDENT PROTEIN KINASE II-DELTA; CAMK2D
392	ARSJ	4q26	*610010	ARYLSULFATASE J; ARSJ
393	UGT8	4q26	*601291	URIDINE DIPHOSPHATE GLYCOSYLTRANSFERASE 8; UGT8
394	NDST4	4q26	*615039	N-DEACETYLASE/N-SULFOTRANSFERASE 4; NDST4
395	NDST3	4q26	*603950	N-DEACETYLASE/N-SULFOTRANSFERASE 3; NDST3
396	PRSS12	4q28.1	#249500	MENTAL RETARDATION, AUTOSOMAL RECESSIVE 1; MRT1	AR	Mental retardation, autosomal recessive 1, (3);
			*606709	PROTEASE, SERINE, 12; PRSS12
397	SEC24D	4q26	*607186	SEC24-RELATED GENE FAMILY, MEMBER D; SEC24D
398	MYOZ2	4q26-q27	*605602	MYOZENIN 2; MYOZ2
			#613838	CARDIOMYOPATHY, FAMILIAL HYPERTROPHIC, 16; CMH16	AD	Cardiomyopathy, familial hypertrophic, 16, (3);
399	FABP2	4q28-q31	*134640	FATTY ACID-BINDING PROTEIN 2; FABP2
400	PDE5A	4q27	*603310	PHOSPHODIESTERASE 5A; PDE5A
401	MAD2L1	4q27	*601467	MITOTIC ARREST-DEFICIENT 2, S. CEREVISIAE, HOMOLOG-LIKE 1; MAD2L1
402	PRDM5	4q25-q26	*614161	PR DOMAIN-CONTAINING PROTEIN 5; PRDM5
			#614170	BRITTLE CORNEA SYNDROME 2; BCS2	AR	Brittle cornea syndrome 2, (3);
403	TNIP3	4q27	*608019	TNFAIP3-INTERACTING PROTEIN 3; TNIP3
404	QRFPR	4q27	*606925	G PROTEIN-COUPLED RECEPTOR 103; GPR103
405	ANXA5	4q27	*131230	ANNEXIN A5; ANXA5
			#614391	PREGNANCY LOSS, RECURRENT, SUSCEPTIBILITY TO, 3; RPRGL3	AD	{Pregnancy loss, recurrent, susceptibility to, 3}, (3);
406	EXOSC9	4q27	*606180	EXOSOME COMPONENT 9; EXOSC9
407	CCNA2	4q27	*123835	CYCLIN A2; CCNA2
408	BBS7	4q27	#209900	BARDET-BIEDL SYNDROME; BBSBARDET-BIEDL SYNDROME 1, INCLUDED; BBS1, INCLUDED	AR	Bardet-Biedl syndrome 8, (3); Bardet-Biedl syndrome 1, (3); Bardet-Biedl syndrome 11, (3); Bardet-Biedl syndrome 15, (3); Bardet-Biedl syndrome 12, (3); Bardet-Biedl syndrome 7, (3); Bardet-Biedl syndrome 9, (3); Bardet-Biedl syndrome 14, (3); Bardet-Biedl syndrome 6, (3); Bardet-Biedl syndrome 10, (3); {Bardet-Biedl syndrome 14, modifier of}, (3); Bardet-Biedl syndrome 4, (3); Bardet-Biedl syndr…
			*607590	BBS7 GENE; BBS7
409	TRPC3	4q27	*602345	TRANSIENT RECEPTOR POTENTIAL CATION CHANNEL, SUBFAMILY C, MEMBER 3;TRPC3
410	KIAA1109	4q27	*611565	KIAA1109 GENE; KIAA1109
411	ADAD1	4q27	*614130	ADENOSINE DEAMINASE DOMAIN-CONTAINING PROTEIN 1, TESTIS-SPECIFIC;ADAD1
412	IL2	4q26-q27	*147680	INTERLEUKIN 2; IL2		Severe combined immunodeficiency due to IL2 deficiency (1);
413	IL21	4q26-q27	*605384	INTERLEUKIN 21; IL21
414	BBS12	4q27	#209900	BARDET-BIEDL SYNDROME; BBSBARDET-BIEDL SYNDROME 1, INCLUDED; BBS1, INCLUDED	AR	Bardet-Biedl syndrome 8, (3); Bardet-Biedl syndrome 1, (3); Bardet-Biedl syndrome 11, (3); Bardet-Biedl syndrome 15, (3); Bardet-Biedl syndrome 12, (3); Bardet-Biedl syndrome 7, (3); Bardet-Biedl syndrome 9, (3); Bardet-Biedl syndrome 14, (3); Bardet-Biedl syndrome 6, (3); Bardet-Biedl syndrome 10, (3); {Bardet-Biedl syndrome 14, modifier of}, (3); Bardet-Biedl syndrome 4, (3); Bardet-Biedl syndr…
			*610683	BBS12 GENE; BBS12
415	FGF2	4q26	*134920	FIBROBLAST GROWTH FACTOR 2; FGF2
416	NUDT6	4q26	*606261	NUCLEOSIDE DIPHOSPHATE-LINKED MOIETY X MOTIF 6; NUDT6
417	SPATA5	4q28.1	*613940	SPERMATOGENESIS-ASSOCIATED PROTEIN 5; SPATA5
418	SPRY1	4q28.1	*602465	SPROUTY, DROSOPHILA, HOMOLOG OF, 1; SPRY1
419	FAT4	4q28.1	*612411	FAT TUMOR SUPPRESSOR, DROSOPHILA, HOMOLOG OF, 4; FAT4
			#615546	VAN MALDERGEM SYNDROME 2; VMLDS2	AR	Van Maldergem syndrome 2, (3);
420	INTU	4q28.1	*610621	INTURNED, DROSOPHILA, HOMOLOG OF; INTU
421	SLC25A31	4q28.1	*610796	SOLUTE CARRIER FAMILY 25 (MITOCHONDRIAL CARRIER, ADENINE NUCLEOTIDETRANSLOCATOR), MEMBER 31; SLC25A31
422	PLK4	4q28	*605031	POLO-LIKE KINASE 4; PLK4
423	MFSD8	4q28.2	#610951	CEROID LIPOFUSCINOSIS, NEURONAL, 7; CLN7	AR	Ceroid lipofuscinosis, neuronal, 7, (3);
			*611124	MAJOR FACILITATOR SUPERFAMILY DOMAIN-CONTAINING PROTEIN 8; MFSD8
424	PGRMC2	4q26	*607735	PROGESTERONE RECEPTOR MEMBRANE COMPONENT 2; PGRMC2
425	JADE1	4q26-q27	*610514	PHD FINGER PROTEIN 17; PHF17
426	SCLT1	4q28.2	*611399	SODIUM CHANNEL AND CLATHRIN LINKER 1; SCLT1
427	PCDH10	4q28.3	*608286	PROTOCADHERIN 10; PCDH10
428	PCDH18	4q31	*608287	PROTOCADHERIN 18; PCDH18
429	SLC7A11	4q28-q32	*607933	SOLUTE CARRIER FAMILY 7 (CATIONIC AMINO ACID TRANSPORTER, y+ SYSTEM),MEMBER 11; SLC7A11
430	CCRN4L	4q31.1	*608468	CARBON CATABOLITE REPRESSION 4-LIKE; CCRN4L
431	NDUFC1	4q31.1	*603844	NADH-UBIQUINONE OXIDOREDUCTASE 1, SUBUNIT C1; NDUFC1
432	NAA15	4q31.1	*608000	N-ALPHA-ACETYLTRANSFERASE 15, NatA AUXILIARY SUBUNIT; NAA15
433	RAB33B	4q28	*605950	RAS-ASSOCIATED PROTEIN RAB33B; RAB33B
			#615222	SMITH-MCCORT DYSPLASIA 2; SMC2	AR	Smith-McCort dysplasia 2, (3);
434	SETD7	4q28	*606594	SET DOMAIN-CONTAINING PROTEIN 7; SETD7
435	MGST2	4q28.3	*601733	GLUTATHIONE S-TRANSFERASE, MICROSOMAL, 2; MGST2
436	MAML3	4q28	*608991	MASTERMIND-LIKE 3; MAML3
437	CLGN	4q28.3-q31.1	*601858	CALMEGIN; CLGN
438	LOC152586	4q31.1	*610310	LOC152586 GENE
439	ELMOD2	4q31.1	*610196	ELMO/CED12 DOMAIN-CONTAINING PROTEIN 2; ELMOD2
440	UCP1	4q28-q31	*113730	UNCOUPLING PROTEIN 1; UCP1
			#601665	OBESITYLEANNESS, INCLUDED		Obesity, severe, (3); Obesity, mild, early-onset, (3); {Obesity, late-onset}, (3); {Obesity, early-onset, susceptibility to}, (3); Obesity, autosomal dominant, (3); {Obesity, variation in}, (3); {Obesity, susceptibility to}, (3); {Obesity}, (3); {Obesity, association with}, (3); {Obesity, severe, and type II diabetes}, (3);
441	ZNF330	4q31.21	*609550	ZINC FINGER PROTEIN 330; ZNF330
442	IL15	4q31	*600554	INTERLEUKIN 15; IL15
443	INPP4B	4q31.21	*607494	INOSITOL POLYPHOSPHATE-4-PHOSPHATASE, TYPE II, 105-KD; INPP4B
444	GAB1	4q31.21	*604439	GRB2-ASSOCIATED BINDING PROTEIN 1; GAB1
445	SMARCA5	4q31.1-q31.2	*603375	SWI/SNF-RELATED, MATRIX-ASSOCIATED, ACTIN-DEPENDENT REGULATOR OF CHROMATIN,SUBFAMILY A, MEMBER 5; SMARCA5
446	FREM3	4q31.21	*608946	FRAS1-RELATED EXTRACELLULAR MATRIX PROTEIN 3
447	GYPE	4q31.1	*138590	GLYCOPHORIN E; GYPE
448	GYPB	4q31.21	*109640	BETA-GLYCEROL PHOSPHATASE; GPB
			111740	BLOOD GROUP--Ss LOCUS; SsGLYCOPHORIN B, INCLUDED; GPB, INCLUDED		[Blood group, Ss] (3);
			#611162	MALARIA, SUSCEPTIBILITY TOMALARIA, RESISTANCE TO, INCLUDED		{Malaria, vivax, protection against}, (3); {Malaria, protection against}, (3); {Malaria, severe, susceptibility to}, (3); {Malaria, susceptibility to}, (3); {Malaria, cerebral, susceptibility to}, (3); {Malaria, severe, resistance to}, (3); {Malaria, cerebral, reduced risk of}, (3); [Malaria, resistance to], (3); {Malaria, resistance to}, (3); {Resistance to malaria due to G6PD deficiency}, (3);
449	GYPA	4q31.21	111300	BLOOD GROUP--MN LOCUS; MNGLYCOPHORIN A, INCLUDED; GPA, INCLUDED		[Blood group, MN] (3);
			#611162	MALARIA, SUSCEPTIBILITY TOMALARIA, RESISTANCE TO, INCLUDED		{Malaria, vivax, protection against}, (3); {Malaria, protection against}, (3); {Malaria, severe, susceptibility to}, (3); {Malaria, susceptibility to}, (3); {Malaria, cerebral, susceptibility to}, (3); {Malaria, severe, resistance to}, (3); {Malaria, cerebral, reduced risk of}, (3); [Malaria, resistance to], (3); {Malaria, resistance to}, (3); {Resistance to malaria due to G6PD deficiency}, (3);
450	HHIP	4q28-q32	*606178	HEDGEHOG-INTERACTING PROTEIN; HHIP
451	ANAPC10	4q31	*613745	ANAPHASE-PROMOTING COMPLEX, SUBUNIT 10; ANAPC10
452	ABCE1	4q31	*601213	RIBONUCLEASE 4 INHIBITOR; RNS4I
453	OTUD4	4q31.21	*611744	OTU DOMAIN-CONTAINING PROTEIN 4; OTUD4
454	SMAD1	4q31	*601595	MOTHERS AGAINST DECAPENTAPLEGIC, DROSOPHILA, HOMOLOG OF, 1; SMAD1
455	MMAA	4q31.21	#251100	METHYLMALONIC ACIDURIA, cblA TYPE	AR	Methylmalonic aciduria, vitamin B12-responsive, (3);
			*607481	MMAA GENE; MMAA
456	LSM6	4q31.22	*607286	LSM6 PROTEIN; LSM6
457	SLC10A7	4q31.22	*611459	SOLUTE CARRIER FAMILY 10 (SODIUM/BILE ACID COTRANSPORTER FAMILY),MEMBER 7; SLC10A7
458	POU4F2	4q31.2	*113725	POU DOMAIN, CLASS 4, TRANSCRIPTION FACTOR 2; POU4F2
459	EDNRA	4q31.22	*131243	ENDOTHELIN RECEPTOR, TYPE A; EDNRA
			%157300	MIGRAINE WITH OR WITHOUT AURA, SUSCEPTIBILITY TO, 1	AD	{Migraine, susceptibility to}, (3); {Migraine without aura, susceptibility to}, (3); {Migraine with or without aura, susceptibility to, 1} (2); Migraine, resistance to, (3);
460	TMEM184C	4q31.23	*613937	TRANSMEMBRANE PROTEIN 184C; TMEM184C
461	ARHGAP10	4q31.23	*609746	RHO GTPase-ACTIVATING PROTEIN 10; ARHGAP10
462	NR3C2	4q31.1	#177735	PSEUDOHYPOALDOSTERONISM, TYPE I, AUTOSOMAL DOMINANT; PHA1A	AD	Pseudohypoaldosteronism type I, autosomal dominant, (3);
			*600983	NUCLEAR RECEPTOR SUBFAMILY 3, GROUP C, MEMBER 2; NR3C2
			#605115	HYPERTENSION, EARLY-ONSET, AUTOSOMAL DOMINANT, WITH SEVERE EXACERBATIONIN PREGNANCY		Hypertension, early-onset, autosomal dominant, with exacerbation in pregnancy, (3);
463	DCLK2	4q31.3	*613166	DOUBLECORTIN-LIKE KINASE 2; DCLK2
464	LRBA	4q31.3	*606453	LIPOPOLYSACCHARIDE-RESPONSIVE, BEIGE-LIKE ANCHOR PROTEIN; LRBA
			#614700	IMMUNODEFICIENCY, COMMON VARIABLE, 8, WITH AUTOIMMUNITY; CVID8	AR	Immunodeficiency, common variable, 8, with autoimmunity, (3);
465	MAB21L2	4q31	*604357	MAB21, C. ELEGANS, HOMOLOG-LIKE 2; MAB21L2
466	RPS3A	4q31.2-q31.3	*180478	RIBOSOMAL PROTEIN S3a; RPS3A
467	SNORD73A	4q31.3	*603568	RNA, U73 SMALL NUCLEOLAR; RNU73
468	SH3D19	4q31.3	*608674	SH3 DOMAIN PROTEIN 19
469	PET112	4q31.3	*603645	PET112, S. CEREVISIAE, HOMOLOG-LIKE; PET112L
470	FBXW7	4q31.3	*606278	F-BOX AND WD40 DOMAIN PROTEIN 7; FBXW7
471	ARFIP1	4q31.3	*605928	ADP-RIBOSYLATION FACTOR-INTERACTING PROTEIN 1; ARFIP1
472	TRIM2	4q31.3	*614141	TRIPARTITE MOTIF-CONTAINING PROTEIN 2; TRIM2
			#615490	CHARCOT-MARIE-TOOTH DISEASE, AXONAL, TYPE 2R; CMT2R	AR	?Charcot-Marie-Tooth disease, type 2R, (3);
473	MND1	4q31.3	*611422	MEIOTIC NUCLEAR DIVISION 1, S. CEREVISIAE. HOMOLOG OF; MND1
474	TLR2	4q32	#114500	COLORECTAL CANCER; CRC	AD	{Colorectal cancer}, (3); {Colonic adenoma recurrence, reduced risk of}, (3); Colorectal cancer, somatic, (3); {Colon cancer, susceptibility to}, (3); Colorectal cancer, (3); {Colorectal cancer, susceptibility to}, (3); Colon cancer, somatic, (3);
			#246300	LEPROSY, SUSCEPTIBILITY TO, 3; LPRS3	AD	{Leprosy, susceptibility to}, (3);
			*603028	TOLL-LIKE RECEPTOR 2; TLR2
			#607948	MYCOBACTERIUM TUBERCULOSIS, SUSCEPTIBILITY TOMYCOBACTERIUM TUBERCULOSIS, PROTECTION AGAINST, INCLUDED		{Mycobacterium tuberculosis, susceptibility to}, (3); {Mycobacterium tuberculosis, protection against}, (3); {Mycobacterium tuberculosis infection, protection against}, (3); {Tuberculosis, susceptibility to}, (3); {Tuberculosis, protection against}, (3); {Mycobacterium tuberculosis, susceptibility to infection by}, (3);
475	SFRP2	4q31.3	*604157	SECRETED FRIZZLED-RELATED PROTEIN 2; SFRP2
476	DCHS2	4q31.3	*612486	DACHSOUS, DROSOPHILA, HOMOLOG OF, 2; DCHS2CADHERIN J, INCLUDED; CDHJ, INCLUDED
477	PLRG1	4q31.2-q32.1	*605961	PLEIOTROPIC REGULATOR 1; PLRG1
478	FGB	4q28	*134830	FIBRINOGEN, B BETA POLYPEPTIDE; FGB		Dysfibrinogenemia, beta type (3); Thrombophilia, dysfibrinogenemic (3);
			#202400	AFIBRINOGENEMIA, CONGENITALHYPOFIBRINOGENEMIA, CONGENITAL, INCLUDED	AR	Afibrinogenemia, congenital, (3);
479	FGA	4q28	#105200	AMYLOIDOSIS, FAMILIAL VISCERAL	AD	Amyloidosis, renal, (3); Amyloidosis, hereditary renal, (3); Amyloidosis, 3 or more types, (3);
			134820	FIBRINOGEN, A ALPHA POLYPEPTIDE; FGA		Dysfibrinogenemia, alpha type, causing recurrent thrombosis (3); Dysfibrinogenemia, alpha type, causing bleeding diathesis (3);
			#202400	AFIBRINOGENEMIA, CONGENITALHYPOFIBRINOGENEMIA, CONGENITAL, INCLUDED	AR	Afibrinogenemia, congenital, (3);
480	FGG	4q28	*134850	FIBRINOGEN, G GAMMA POLYPEPTIDE; FGG		Dysfibrinogenemia, gamma type (3); Thrombophilia, dysfibrinogenemic (3); Hypofibrinogenemia, gamma type (3);
481	LRAT	4q32.1	*604863	LECITHIN RETINOL ACYLTRANSFERASE; LRAT
			#613341	LEBER CONGENITAL AMAUROSIS 14; LCA14RETINAL DYSTROPHY, EARLY-ONSET SEVERE, LRAT-RELATED, INCLUDED	AR	Retinal dystrophy, early-onset severe, (3); Leber congenital amaurosis 14, (3); Retinitis pigmentosa, juvenile, (3);
482	NPY2R	4q31	*162642	NEUROPEPTIDE Y RECEPTOR Y2; NPY2R
483	MAP9	4q32.1	*610070	ASTER-ASSOCIATED PROTEIN
484	GUCY1A3	4q31.1-q31.2	*139396	GUANYLATE CYCLASE 1, SOLUBLE, ALPHA-3; GUCY1A3
485	GUCY1B3	4q31.3-q33	*139397	GUANYLATE CYCLASE 1, SOLUBLE, BETA-3; GUCY1B3
486	TDO2	4q31-q32	*191070	TRYPTOPHAN 2,3-DIOXYGENASE; TDO2
487	CTSO	4q32.1	*600550	CATHEPSIN O; CTSO
488	PDGFC	4q32	*608452	PLATELET-DERIVED GROWTH FACTOR C; PDGFC
489	GLRB	4q31.3	*138492	GLYCINE RECEPTOR, BETA SUBUNIT; GLRB
			#614619	HYPEREKPLEXIA 2; HKPX2		Hyperekplexia 2, autosomal recessive, (3);
490	GRIA2	4q32.1	*138247	GLUTAMATE RECEPTOR, IONOTROPIC, AMPA 2; GRIA2
491	RXFP1	4q32.1	*606654	LEUCINE-RICH REPEAT-CONTAINING G PROTEIN-COUPLED RECEPTOR 7
492	ETFDH	4q32-q35	*231675	ELECTRON TRANSFER FLAVOPROTEIN DEHYDROGENASE; ETFDH
			#231680	MULTIPLE ACYL-CoA DEHYDROGENASE DEFICIENCY; MADD	AR	Glutaric acidemia IIA, (3); Glutaric acidemia IIB, (3); Glutaric acidemia IIC, (3);
493	PPID	4q31.3	*601753	PEPTIDYL-PROLYL ISOMERASE D; PPID
494	FNIP2	4q32.1	*612768	FOLLICULIN-INTERACTING PROTEIN 2; FNIP2
495	RAPGEF2	4q32.1	*609530	RAP GUANINE NUCLEOTIDE EXCHANGE FACTOR 2; RAPGEF2
496	NPY1R	4q31.3-q32	*162641	NEUROPEPTIDE Y RECEPTOR Y1; NPY1R
497	NPY5R	4q31-q32	*602001	NEUROPEPTIDE Y RECEPTOR Y5; NPY5R
498	MARCH1	4q32.2	*613331	MEMBRANE-ASSOCIATED RING-CH FINGER PROTEIN 1; MARCH1
499	ANP32C	4q32.3	*606877	ACIDIC LEUCINE-RICH NUCLEAR PHOSPHOPROTEIN 32 FAMILY, MEMBER C; ANP32C
500	APELA	4q32	*615594	ELABELA
501	KLHL2	4q21.2	*605774	KELCH-LIKE 2; KLHL2
502	GK3P	4q32.1	600149	GLYCEROL KINASE, TESTICULAR, TYPE B
503	MSMO1	4q32-q34	*607545	STEROL C4-METHYLOXIDASE-LIKE; SC4MOL
504	CPE	4q32.3	*114855	CARBOXYPEPTIDASE E; CPE
505	TLL1	4q32-q33	*606742	TOLLOID-LIKE 1; TLL1
			#613087	ATRIAL SEPTAL DEFECT 6; ASD6	AD	Atrial septal defect 6, (3);
506	SPOCK3	4q32.3	*607989	SPARC/OSTEONECTIN, CWCV, AND KAZAL-LIKE DOMAINS PROTEOGLYCAN 3; SPOCK3
507	ANXA10	4q33	*608008	ANNEXIN A10; ANXA10
508	DDX60	4q32.3	*613974	DEAD BOX POLYPEPTIDE 60; DDX60
509	PALLD	4q32.3	#606856	PANCREATIC CANCER, SUSCEPTIBILITY TO, 1		{Pancreatic cancer, susceptibility to, 1}, (3);
			*608092	PALLADIN, MOUSE, HOMOLOG OF; PALLD
510	NEK1	4q33	#263520	SHORT-RIB THORACIC DYSPLASIA 6 WITH OR WITHOUT POLYDACTYLY; SRTD6	AR	Short-rib thoracic dysplasia 6 with or without polydactyly, (3);
			*604588	NEVER IN MITOSIS GENE A-RELATED KINASE 1; NEK1
511	CLCN3	4q33	*600580	CHLORIDE CHANNEL 3; CLCN3
512	AADAT	4q33	*611754	ALPHA-AMINOADIPATE AMINOTRANSFERASE; AADAT
513	GALNTL6	4q34.1	*615138	UDP-N-ACETYL-ALPHA-D-GALACTOSAMINE:POLYPEPTIDE N-ACETYLGALACTOSAMINYLTRANSFERASE-LIKE6; GALNTL6
514	GALNT7	4q31.1	*605005	UDP-N-ACETYL-ALPHA-D-GALACTOSAMINE:POLYPEPTIDE N-ACETYLGALACTOSAMINYLTRANSFERASE7; GALNT7
515	HMGB2	4q31	*163906	HIGH MOBILITY GROUP BOX 2; HMGB2
516	SAP30	4q34.1	*603378	SIN3-ASSOCIATED POLYPEPTIDE, 30-KD; SAP30
517	SCRG1	4q34.1	*603163	SCRAPIE-RESPONSIVE GENE 1
518	HAND2	4q33	*602407	HEART- AND NEURAL CREST DERIVATIVES-EXPRESSED 2; HAND2
519	MORF4	4q34.1	*116960	MORTALITY FACTOR 4; MORF4
520	FBXO8	4q34.1	*605649	F-BOX ONLY PROTEIN 8; FBXO8
521	HPGD	4q34-q35	#119900	DIGITAL CLUBBING, ISOLATED CONGENITAL	AD	Digital clubbing, isolated congenital, (3);
			#259100	HYPERTROPHIC OSTEOARTHROPATHY, PRIMARY, AUTOSOMAL RECESSIVE, 1; PHOAR1	AR	Hypertrophic osteoarthropathy, primary, autosomal recessive 1, (3); Cranioosteoarthropathy, (3);
			*601688	15-@HYDROXYPROSTAGLANDIN DEHYDROGENASE; HPGD
522	GLRA3	4q34.1	*600421	GLYCINE RECEPTOR, ALPHA-3 SUBUNIT; GLRA3
523	ADAM29	4q34	*604778	A DISINTEGRIN AND METALLOPROTEINASE DOMAIN 29; ADAM29
524	GPM6A	4q34	*601275	GLYCOPROTEIN M6A; GPM6A
525	WDR17	4q34	*609005	WD REPEAT-CONTAINING PROTEIN 17; WDR17
526	SPATA4	4q34.2	*609879	SPERMATOGENESIS-ASSOCIATED PROTEIN 4; SPATA4
527	ASB5	4q34.2	*615050	ANKYRIN REPEAT- AND SOCS BOX-CONTAINING PROTEIN 5; ASB5
528	VEGFC	4q34.3	*601528	VASCULAR ENDOTHELIAL GROWTH FACTOR C; VEGFC
529	NEIL3	4q34.3	*608934	ENDONUCLEASE VIII-LIKE 3; NEIL3
530	AGA	4q34.3	#208400	ASPARTYLGLUCOSAMINURIA; AGU	AR	Aspartylglucosaminuria, (3);
			*613228	ASPARTYLGLUCOSAMINIDASE; AGA
531	TENM3	4q35.1	*610083	ODZ, DROSOPHILA, HOMOLOG OF, 3; ODZ3
			#615145	MICROPHTHALMIA, ISOLATED, WITH COLOBOMA 9; MCOPCB9	AR	Microphthalmia, isolated, with coloboma 9, (3);
532	DCTD	4q35.1	*607638	DEOXYCYTIDYLATE DEAMINASE; DCTD
533	ING2	4q35.1	*604215	INHIBITOR OF GROWTH 2; ING2
534	TRAPPC11	4q35.1	*614138	TRAFFICKING PROTEIN PARTICLE COMPLEX, SUBUNIT 11; TRAPPC11
			#615356	MUSCULAR DYSTROPHY, LIMB-GIRDLE, TYPE 2S; LGMD2S	AR	Muscular dystrophy, limb-girdle, type 2S, (3);
535	IRF2	4q34.1-q35.1	*147576	INTERFERON REGULATORY FACTOR 2; IRF2
536	CASP3	4q34	*600636	CASPASE 3, APOPTOSIS-RELATED CYSTEINE PROTEASE; CASP3
537	PRIMPOL	4q35.1	#615420	MYOPIA 22, AUTOSOMAL DOMINANT; MYP22	AD	Myopia 22, autosomal dominant, (3);
			*615421	COILED-COIL DOMAIN CONTAINING 111; CCDC111
538	CENPU	4q35.1	*611511	MLF1-INTERACTING PROTEIN; MLF1IP
539	ACSL1	4q35	*152425	ACYL-CoA SYNTHETASE LONG CHAIN FAMILY, MEMBER 1; ACSL1
540	SLC25A4	4q35	*103220	SOLUTE CARRIER FAMILY 25 (MITOCHONDRIAL CARRIER, ADENINE NUCLEOTIDETRANSLOCATOR), MEMBER 4; SLC25A4
			#609283	PROGRESSIVE EXTERNAL OPHTHALMOPLEGIA WITH MITOCHONDRIAL DNA DELETIONS,AUTOSOMAL DOMINANT, 2; PEOA2	AD	Progressive external ophthalmoplegia with mitochondrial DNA deletions 3, (3);
			#615418	MITOCHONDRIAL DNA DEPLETION SYNDROME 12 (CARDIOMYOPATHIC TYPE); MTDPS12	AR	Mitochondrial DNA depletion syndrome 12 (cardiomyopathic type), (3);
541	UFSP2	4q35.1	*611482	UFM1-SPECIFIC PEPTIDASE 2; UFSP2
542	CCDC110	4q35.1	*609488	CANCER/TESTIS ANTIGEN KM-HN-1
543	PDLIM3	4q35	*605889	PDZ AND LIM DOMAIN PROTEIN 3; PDLIM3
544	TLR3	4q35	*603029	TOLL-LIKE RECEPTOR 3; TLR3		{Herpes simplex encephalitis, susceptibility to, 2} 613002 (3);
			#609423	HUMAN IMMUNODEFICIENCY VIRUS TYPE 1, SUSCEPTIBILITY TO		{HIV1 infection, resistance to}, (3); {HIV/AIDS, susceptibility to}, (3); {HIV-1, resistance to}, (3); {HIV type 1, susceptibility to}, (3); {AIDS, rapid progression to}, (3); {HIV-1 viremia, susceptibility to}, (3); {HIV1, resistance to}, (3); {AIDS, resistance to}, (3); {AIDS, slow progression to}, (3); {AIDS, delayed/rapid progression to}, (3); {HIV infection, resistance to}, (2); {HIV-1, susc…
			#613002	HERPES SIMPLEX ENCEPHALITIS, SUSCEPTIBILITY TO, 2
545	CYP4V2	4q35.2	#210370	BIETTI CRYSTALLINE CORNEORETINAL DYSTROPHY	AR	Bietti crystalline corneoretinal dystrophy, (3);
			*608614	CYTOCHROME P450, FAMILY 4, SUBFAMILY V, POLYPEPTIDE 2
546	KLKB1	4q35	*229000	KALLIKREIN B, PLASMA, 1; KLKB1
			#612423	PREKALLIKREIN DEFICIENCY		Fletcher factor deficiency, (3);
547	F11	4q35	*264900	COAGULATION FACTOR XI; F11
			#612416	FACTOR XI DEFICIENCY		Factor XI deficiency, autosomal recessive, (3); Factor XI deficiency, autosomal dominant, (3);
548	MTNR1A	4q35.1	*600665	MELATONIN RECEPTOR 1A; MTNR1A
549	FAT1	4q35	*600976	FAT TUMOR SUPPRESSOR, DROSOPHILA, HOMOLOG OF, 1; FAT1
550	ZFP42	4q35.2	*614572	ZINC FINGER PROTEIN 42; ZFP42
551	FRG1	4q35	*601278	FSHD REGION GENE 1; FRG1
552	FRG2	4q35	*609032	FSHD REGION GENE 2; FRG2
553	DUX2	4q35.2	*611442	DOUBLE HOMEOBOX PROTEIN 2; DUX2
554	DUX4	4q35	#158900	FACIOSCAPULOHUMERAL MUSCULAR DYSTROPHY 1; FSHD1	AD	Facioscapulohumeral muscular dystrophy 1 (4);
			*606009	DOUBLE HOMEOBOX PROTEIN 4; DUX4D4Z4 MACROSATELLITE REPEAT, INCLUDED

## Sheet: Part C. 131 genes w disroders
C. Genes sorted by locations			1472 genes, and 552 OMIM genes (63 AR genes, 44 AD genes, 131 genes with disorders)
131 OMIM genes with disorders
Order	Gene	Cytogenetic Loc	OMIM ID	OMIM Title	Inheritance	Disorders
1	ZNF141	4p16.3	*194648	ZINC FINGER PROTEIN 141; ZNF141
			#615226	POLYDACTYLY, POSTAXIAL, TYPE A6; PAPA6	AR	?Polydactyly, postaxial, type A6, (3);
2	PDE6B	4p16.3	#163500	NIGHT BLINDNESS, CONGENITAL STATIONARY, AUTOSOMAL DOMINANT 2; CSNBAD2	AD	Night blindness, congenital stationary, autosomal dominant 2, (3);
			*180072	PHOSPHODIESTERASE 6B, cGMP-SPECIFIC, ROD, BETA; PDE6B
			#613801	RETINITIS PIGMENTOSA 40; RP40	AR	Retinitis pigmentosa-40, (3);
3	IDUA	4p16.3	*252800	ALPHA-L-IDURONIDASE; IDUA
			#607014	HURLER SYNDROME	AR	Mucopolysaccharidosis Ih, (3);
			#607015	HURLER-SCHEIE SYNDROME	AR	Mucopolysaccharidosis Ih/s, (3);
			#607016	SCHEIE SYNDROME	AR	Mucopolysaccharidosis Is, (3);
4	RNF212	4p16.3	*612041	RING FINGER PROTEIN 212; RNF212
			#612042	RECOMBINATION RATE QUANTITATIVE TRAIT LOCUS 1; RRQTL1		Recombination rate QTL 1, (3);
5	UVSSA	4p16.3	*614632	UV-STIMULATED SCAFFOLD PROTEIN A; UVSSA
			#614640	UV-SENSITIVE SYNDROME 3; UVSS3	AR	UV-sensitive syndrome 3, (3);
6	TACC3	4p16.3	#109800	BLADDER CANCER	AD	{?Bladder cancer susceptibility}, (2); Bladder cancer, somatic, (3); {Bladder cancer, somatic}, (3);
			*605303	TRANSFORMING, ACIDIC, COILED-COIL-CONTAINING PROTEIN 3; TACC3TACC3/FGFR3 FUSION GENE, INCLUDED
7	FGFR3	4p16.3	#100800	ACHONDROPLASIA; ACH	AD	Achondroplasia, (3);
			#109800	BLADDER CANCER	AD	{?Bladder cancer susceptibility}, (2); Bladder cancer, somatic, (3); {Bladder cancer, somatic}, (3);
			#114500	COLORECTAL CANCER; CRC	AD	{Colorectal cancer}, (3); {Colonic adenoma recurrence, reduced risk of}, (3); Colorectal cancer, somatic, (3); {Colon cancer, susceptibility to}, (3); Colorectal cancer, (3); {Colorectal cancer, susceptibility to}, (3); Colon cancer, somatic, (3);
			*134934	FIBROBLAST GROWTH FACTOR RECEPTOR 3; FGFR3FGFR3/TACC3 FUSION GENE, INCLUDED
			#146000	HYPOCHONDROPLASIA; HCH	AD	Hypochondroplasia, (3);
			#149730	LACRIMOAURICULODENTODIGITAL SYNDROME; LADD	AD	LADD syndrome, (3);
			#162900	NEVUS, EPIDERMAL	AD	{Nevus sebaceous, somatic}, (3); Epidermal nevus, somatic, (3); Nevus, epidermal, somatic, (3);
			#187600	THANATOPHORIC DYSPLASIA, TYPE I; TD1	AD	Thanatophoric dysplasia, type I, (3);
			#187601	THANATOPHORIC DYSPLASIA, TYPE II; TD2	AD	Thanatophoric dysplasia, type II, (3);
			#273300	TESTICULAR GERM CELL TUMOR; TGCT		Male germ cell tumor (2); Testicular tumor, somatic, (3); Spermatocytic seminoma, somatic, (3); Germ cell tumors, (3);
			#602849	MUENKE SYNDROME; MNKES	AD	Muenke syndrome, (3);
			#603956	CERVICAL CANCER		Cervical cancer, somatic, (3);
			#610474	CAMPTODACTYLY, TALL STATURE, AND HEARING LOSS SYNDROME	AD	CATSHL syndrome, (3);
			#612247	CROUZON SYNDROME WITH ACANTHOSIS NIGRICANS; CAN		Crouzon syndrome with acanthosis nigricans, (3);
8	WHSC1	4p16.3	#194190	WOLF-HIRSCHHORN SYNDROME; WHS		Wolf-Hirschhorn syndrome (4);
			#601808	CHROMOSOME 18q DELETION SYNDROME	AD	Chromosome 18q deletion syndrome (4);
			*602952	WHS CANDIDATE 1 GENE; WHSC1
9	NAT8L	4p16.3	*610647	N-ACETYLTRANSFERASE 8-LIKE; NAT8L
			#614063	N-ACETYLASPARTATE DEFICIENCY; NACED		?N-acetylaspartate deficiency, (3);
10	SH3BP2	4p16.3	#118400	CHERUBISM	AD	Cherubism, (3);
			*602104	SH3 DOMAIN-BINDING PROTEIN 2; SH3BP2
11	ADD1	4p16.3	*102680	ADDUCIN 1; ADD1
			#145500	HYPERTENSION, ESSENTIAL		{Hypertension, essential, susceptibility to}, (3); [Blood pressure regulation QTL], (2); {Hypertension, essential, susceptibility to, 1}, (2); {Hypertension, essential, susceptibility to, 5}, (2); {Hypertension, essential, susceptibility to, 2}, (2); {Hypertension, essential, susceptibility to, 6}, (2); {Hypertension, essential, susceptibility to, 3}, (2); {Hypertension, salt-sensitive essential,…
12	HTT	4p16.3	#143100	HUNTINGTON DISEASE; HD	AD	Huntington disease, (3);
			*613004	HUNTINGTIN; HTT
13	DOK7	4p16.3	#208150	FETAL AKINESIA DEFORMATION SEQUENCE; FADS	AR	Fetal akinesia deformation sequence, (3);
			#254300	MYASTHENIA, LIMB-GIRDLE, FAMILIAL	AR	Myasthenia, limb-girdle, familial, (3);
			*610285	DOWNSTREAM OF TYROSINE KINASE 7; DOK7
14	LRPAP1	4p16.3	*104225	LOW DENSITY LIPOPROTEIN RECEPTOR-RELATED PROTEIN-ASSOCIATED PROTEIN1; LRPAP1
			#615431	MYOPIA 23, AUTOSOMAL RECESSIVE; MYP23		Myopia 23, autosomal recessive, (3);
15	ADRA2C	4p16	104250	ALPHA-2C-ADRENERGIC RECEPTOR; ADRA2C		{Congestive heart failure and beta-blocker response, modifier of} (3);
16	MSX1	4p16.2	#106600	TOOTH AGENESIS, SELECTIVE, 1; STHAG1	AD	Tooth agenesis, selective, 1, with or without orofacial cleft, (3);
			*142983	MUSCLE SEGMENT HOMEOBOX, DROSOPHILA, HOMOLOG OF, 1; MSX1
			#189500	WITKOP SYNDROME	AD	Ectodermal dysplasia 3, Witkop type, (3);
			#608874	OROFACIAL CLEFT 5; OFC5		Orofacial cleft 5, (3);
17	EVC2	4p16.2-p16.1	#225500	ELLIS-VAN CREVELD SYNDROME; EVC	AR	Ellis-van Creveld syndrome, (3);
			*607261	EVC2 GENE; EVC2
18	EVC	4p16	#193530	WEYERS ACROFACIAL DYSOSTOSIS; WAD	AD	Weyers acrodental dysostosis, (3);
			#225500	ELLIS-VAN CREVELD SYNDROME; EVC	AR	Ellis-van Creveld syndrome, (3);
			*604831	EVC GENE; EVC
19	WFS1	4p16.1	#116400	CATARACT 41; CTRCT41	AD	?Cataract 41, (3);
			#125853	DIABETES MELLITUS, NONINSULIN-DEPENDENT; NIDDM	AD	Diabetes mellitus, noninsulin-dependent, (3); {Diabetes mellitus, non-insulin-dependent, susceptibility to}, (3); {Diabetes mellitus, noninsulin-dependent}, (3); {Insulin resistance, susceptibility to}, (3); {Diabetes mellitus, type 2, susceptiblity to}, (3); {Diabetes mellitus, noninsulin-dependent, 2}, (3); {Hypertension, insulin resistance-related, susceptibility to}, (3); {Diabetes, susceptib…
			#222300	WOLFRAM SYNDROME 1; WFS1	AR	Wolfram syndrome, (3);
			#600965	DEAFNESS, AUTOSOMAL DOMINANT 6; DFNA6	AD	Deafness, autosomal dominant 6/14/38, (3);
			*606201	WFS1 GENE; WFS1
			#614296	WOLFRAM-LIKE SYNDROME, AUTOSOMAL DOMINANT; WFSL	AD	Wolfram-like syndrome, autosomal dominant, (3);
20	HMX1	4p16.1	*142992	H6 FAMILY HOMEOBOX 1; HMX1
			#612109	OCULOAURICULAR SYNDROME	AR	Oculoauricular syndrome, (3);
21	DRD5	4p16.1	126453	DOPAMINE RECEPTOR D5; DRD5		Dystonia, primary cervical (3);
			#143465	ATTENTION DEFICIT-HYPERACTIVITY DISORDER; ADHD	AD	{Attention deficit-hyperactivity disorder}, (2); {Attention deficit-hyperactivity disorder, susceptibility to}, (3); {Attention deficit-hyperactivity disorder}, (3);
			#606798	BLEPHAROSPASM, BENIGN ESSENTIAL		{Blepharospasm, primary benign}, (3);
22	SLC2A9	4p16.1	*606142	SOLUTE CARRIER FAMILY 2 (FACILITATED GLUCOSE TRANSPORTER), MEMBER9; SLC2A9
			#612076	HYPOURICEMIA, RENAL, 2; RHUC2URIC ACID CONCENTRATION, SERUM, QUANTITATIVE TRAIT LOCUS 2, INCLUDED;UAQTL2, INCLUDED		{Uric acid concentration, serum, QTL 2}, (3); Hypouricemia, renal, 2, (3);
23	RAB28	4p15.33	*612994	RAS-ASSOCIATED PROTEIN 28; RAB28
			#615374	CONE-ROD DYSTROPHY 18; CORD18	AR	Cone-rod dystrophy 18, (3);
24	NKX3-2	4p16.3	*602183	NK3 HOMEOBOX 2; NKX3-2
			#613330	SPONDYLO-MEGAEPIPHYSEAL-METAPHYSEAL DYSPLASIA; SMMD		Spondylo-megaepiphyseal-metaphyseal dysplasia, (3);
25	CC2D2A	4p15.32	#216360	COACH SYNDROME	AR	COACH syndrome, (3);
			*612013	COILED-COIL AND C2 DOMAINS-CONTAINING PROTEIN 2A; CC2D2A
			#612284	MECKEL SYNDROME, TYPE 6; MKS6		Meckel syndrome 6, (3);
			#612285	JOUBERT SYNDROME 9; JBTS9JOUBERT SYNDROME 9/15, DIGENIC, INCLUDED	AR	Joubert syndrome 9, (3);
26	PROM1	4p15.32	#603786	STARGARDT DISEASE 4; STGD4		Stargardt disease 4, (3); Stargardt disease 4 (2);
			*604365	PROMININ 1; PROM1
			#608051	MACULAR DYSTROPHY, RETINAL, 2; MCDR2	AD	Macular dystrophy, retinal, 2, (3);
			#612095	RETINITIS PIGMENTOSA 41; RP41	AR	Retinitis pigmentosa 41, (3);
			#612657	CONE-ROD DYSTROPHY 12; CORD12		Cone-rod dystrophy 12, (3);
27	QDPR	4p15.31	#261630	HYPERPHENYLALANINEMIA, BH4-DEFICIENT, C; HPABH4C	AR	Hyperphenylalaninemia, BH4-deficient, C, (3);
			*612676	QUINOID DIHYDROPTERIDINE REDUCTASE; QDPR
28	SOD3	4p15.2	*185490	SUPEROXIDE DISMUTASE 3; SOD3		[Superoxide dismutase, elevated extracellular] (3);
29	SEPSECS	4p15.2	*613009	O-PHOSPHOSERINE tRNA-SELENOCYSTEINE tRNA SYNTHASE; SEPSECS
			#613811	PONTOCEREBELLAR HYPOPLASIA, TYPE 2D; PCH2D	AR	Pontocerebellar hypoplasia type 2D, (3);
30	SLC34A2	4p15.2	#265100	PULMONARY ALVEOLAR MICROLITHIASIS	AR	Pulmonary alveolar microlithiasis, (3);
			*604217	SOLUTE CARRIER FAMILY 34 (SODIUM/PHOSPHATE COTRANSPORTER), MEMBER2; SLC34A2
			%610441	TESTICULAR MICROLITHIASIS		?Testicular microlithiasis, (3);
31	RBPJ	4p15.2	*147183	RECOMBINATION SIGNAL-BINDING PROTEIN FOR IMMUNOGLOBULIN KAPPA J REGION;RBPJ
			#614814	ADAMS-OLIVER SYNDROME 3; AOS3	AD	Adams-Oliver syndrome 3, (3);
32	TLR1	4p14	*601194	TOLL-LIKE RECEPTOR 1; TLR1
			#613223	LEPROSY, SUSCEPTIBILITY TO, 5; LPRS5LEPROSY, PROTECTION AGAINST, INCLUDED		{Leprosy, protection against}, (3); {Leprosy, susceptibility to, 5}, (3);
33	WDR19	4p14	*608151	WD REPEAT-CONTAINING PROTEIN 19; WDR19
			#614376	SHORT-RIB THORACIC DYSPLASIA 5 WITH OR WITHOUT POLYDACTYLY; SRTD5	AR	Short-rib thoracic dysplasia 5 with or without polydactyly, (3);
			#614377	NEPHRONOPHTHISIS 13; NPHP13	AR
			#614378	CRANIOECTODERMAL DYSPLASIA 4; CED4	AR	Cranioectodermal dysplasia 4, (3);
			#615377	ATRIAL FIBRILLATION, FAMILIAL, 13; ATFB13		Nephronophthisis 13, (3); Atrial fibrillation, familial, 13, (3);
34	LIAS	4p14	*607031	LIPOIC ACID SYNTHASE; LIAS
			#614462	PYRUVATE DEHYDROGENASE LIPOIC ACID SYNTHETASE DEFICIENCY; PDHLD	AR	Pyruvate dehydrogenase lipoic acid synthetase deficiency, (3);
35	APBB2	4p13	#104300	ALZHEIMER DISEASE; AD	AD	{Alzheimer disease 9, late onset, susceptibility to}, (2); {Alzheimer disease, late-onset}, (3); Alzheimer disease 8, (2); Alzheimer disease 1, familial, (3); {Alzheimer disease, susceptibility to}, (3); Alzheimer disease-10, (2); {Alzheimer disease, pathogenesis, association with}, (3); Alzheimer disease 6, (2); {Alzheimer disease, late-onset, susceptibility to}, (3); Alzheimer disease-5, (2);
			*602710	AMYLOID BETA A4 PRECURSOR PROTEIN-BINDING, FAMILY B, MEMBER 2; APBB2
36	UCHL1	4p14	*191342	UBIQUITIN CARBOXYL-TERMINAL ESTERASE L1; UCHL1
			#613643	PARKINSON DISEASE 5, AUTOSOMAL DOMINANT; PARK5		?{Parkinson disease 5, susceptibility to}, (3);
			#615491	NEURODEGENERATION WITH OPTIC ATROPHY, CHILDHOOD-ONSET; NDGOA	AR	?Neurodegeneration with optic atrophy, childhood onset, (3);
37	PHOX2B	4p12	#209880	CENTRAL HYPOVENTILATION SYNDROME, CONGENITAL; CCHS	AD	Central hypoventilation syndrome, congenital, (3); Central hypoventilation syndrome, congenital, with or without Hirschsprung disease, (3); Central hypoventilation syndrome, (3); Haddad syndrome, (3);
			*603851	PAIRED-LIKE HOMEOBOX 2B; PHOX2B
			#613013	NEUROBLASTOMA, SUSCEPTIBILITY TO, 2; NBLST2NEUROBLASTOMA WITH HIRSCHSPRUNG DISEASE, INCLUDED		Neuroblastoma with Hirschsprung disease, (3); {Neuroblastoma, susceptibility to, 2}, (3);
38	GRXCR1	4p13	*613283	GLUTAREDOXIN, CYSTEINE-RICH, 1; GRXCR1
			#613285	DEAFNESS, AUTOSOMAL RECESSIVE 25; DFNB25		Deafness, autosomal recessive 25, (3);
39	GABRA2	4p12	#103780	ALCOHOL DEPENDENCE		{Alcohol dependence, susceptibility to}, (3); {Alcohol dependence}, (3); {Alcohol dependence, protection against}, (3);
			*137140	GAMMA-AMINOBUTYRIC ACID RECEPTOR, ALPHA-2; GABRA2
40	CORIN	4p13-p12	*605236	CORIN, SERINE PEPTIDASE; CORIN
			#614595	PREECLAMPSIA/ECLAMPSIA 5; PEE5		Preeclampsia/eclampsia 5, (3);
41	CNGA1	4p12	*123825	CYCLIC NUCLEOTIDE-GATED CHANNEL, ALPHA-1; CNGA1
			#613756	RETINITIS PIGMENTOSA 49; RP49		Retinitis pigmentosa 49, (3);
42	SGCB	4q12	*600900	SARCOGLYCAN, BETA; SGCB
			#604286	MUSCULAR DYSTROPHY, LIMB-GIRDLE, TYPE 2E; LGMD2E	AR	Muscular dystrophy, limb-girdle, type 2E, (3);
43	CHIC2	4q11	#601626	LEUKEMIA, ACUTE MYELOID; AML	AD	{Leukemia, acute myeloid}, (3); Leukemia, acute myeloid, reduced survival in, (3); {Leukemia, acute myeloid, susceptibility to}, (3); Leukemia, acute myelogenous, (3); Leukemia, acute myeloid, somatic, (3); Leukemia, acute myeloid, (3); Myeloid leukemia, acute, M4/M4Eo subtype, somatic, (1); Leukemia, acute myeloid, (1);
			*604332	CYSTEINE-RICH HYDROPHOBIC DOMAIN 2; CHIC2
44	PDGFRA	4q12	*173490	PLATELET-DERIVED GROWTH FACTOR RECEPTOR, ALPHA; PDGFRA
			#606764	GASTROINTESTINAL STROMAL TUMOR; GIST	AD	Gastrointestinal stromal tumor, somatic, (3); Gastrointestinal stromal tumor, (3); Gastrointestinal stromal tumor, familial, (3);
			#607685	HYPEREOSINOPHILIC SYNDROME, IDIOPATHIC; HES		Hypereosinophilic syndrome, idiopathic, resistant to imatinib, (3);
45	KIT	4q12	154800	MAST CELL DISEASE	AD	Mast cell disease, (3);
			*164920	V-KIT HARDY-ZUCKERMAN 4 FELINE SARCOMA VIRAL ONCOGENE HOMOLOG; KIT
			#172800	PIEBALD TRAIT; PBT	AD	Piebaldism, (3);
			#273300	TESTICULAR GERM CELL TUMOR; TGCT		Male germ cell tumor (2); Testicular tumor, somatic, (3); Spermatocytic seminoma, somatic, (3); Germ cell tumors, (3);
			#601626	LEUKEMIA, ACUTE MYELOID; AML	AD	{Leukemia, acute myeloid}, (3); Leukemia, acute myeloid, reduced survival in, (3); {Leukemia, acute myeloid, susceptibility to}, (3); Leukemia, acute myelogenous, (3); Leukemia, acute myeloid, somatic, (3); Leukemia, acute myeloid, (3); Myeloid leukemia, acute, M4/M4Eo subtype, somatic, (1); Leukemia, acute myeloid, (1);
			#606764	GASTROINTESTINAL STROMAL TUMOR; GIST	AD	Gastrointestinal stromal tumor, somatic, (3); Gastrointestinal stromal tumor, (3); Gastrointestinal stromal tumor, familial, (3);
46	KDR	4q11-q12	*191306	KINASE INSERT DOMAIN RECEPTOR; KDR
			#602089	HEMANGIOMA, CAPILLARY INFANTILE	AD	{Hemangioma, capillary infantile, susceptibility to}, (3); Hemangioma, capillary infantile, somatic, (3);
47	SRD5A3	4q12	*611715	STEROID 5-ALPHA-REDUCTASE 3; SRD5A3
			#612379	CONGENITAL DISORDER OF GLYCOSYLATION, TYPE Iq; CDG1Q	AR	Congenital disorder of glycosylation, type Iq, (3);
			#612713	KAHRIZI SYNDROME; KHRZ	AR	Kahrizi syndrome, (3);
48	TMEM165	4q12	*614726	TRANSMEMBRANE PROTEIN 165; TMEM165
			#614727	CONGENITAL DISORDER OF GLYCOSYLATION, TYPE IIk; CDG2K	AR	Congenital disorder of glycosylation, type IIk, (3);
49	CEP135	4q12	*611423	CENTROSOMAL PROTEIN, 135-KD; CEP135
			#614673	MICROCEPHALY 8, PRIMARY, AUTOSOMAL RECESSIVE; MCPH8	AR	Microcephaly 8, primary, autosomal recessive, (3);
50	SRP72	4q11	*602122	SIGNAL RECOGNITION PARTICLE, 72-KD; SRP72
			#614675	BONE MARROW FAILURE, FAMILIAL; BMFF	AD	Bone marrow failure, familial, (3);
51	IGFBP7	4q12	*602867	INSULIN-LIKE GROWTH FACTOR-BINDING PROTEIN 7; IGFBP7
			#614224	RETINAL ARTERIAL MACROANEURYSM WITH SUPRAVALVULAR PULMONIC STENOSIS;RAMSVPS	AR	Retinal arterial macroaneurysm with supravalvular pulmonic stenosis, (3);
52	GNRHR	4q21.2	*138850	GONADOTROPIN-RELEASING HORMONE RECEPTOR; GNRHR
			#146110	HYPOGONADOTROPIC HYPOGONADISM 7 WITH OR WITHOUT ANOSMIA; HH7	AD	Hypogonadotropic hypogonadism 7 with or without anosmia, (3);
			#228300	FERTILE EUNUCH SYNDROME	AR	Fertile eunuch syndrome, (3);
53	UGT2B17	4q13	*601903	URIDINE DIPHOSPHATE GLYCOSYLTRANSFERASE 2 FAMILY, MEMBER B17; UGT2B17
			#612560	BONE MINERAL DENSITY QUANTITATIVE TRAIT LOCUS 12; BMND12		{Bone mineral density QTL 12, osteoporosis}, (3);
54	MUC7	4q13.3	*158375	MUCIN 7, SALIVARY; MUC7
			#600807	ASTHMA, SUSCEPTIBILITY TO	AD	{Asthma, nocturnal, susceptibility to}, (3); {Asthma, diminished response to antileukotriene treatment in}, (3); {Asthma}, (3); {Asthma, susceptibility to}, (3); {Asthma, susceptibility to}, (2); {Asthma, protection against}, (3);
55	ENAM	4q13.3	#104500	AMELOGENESIS IMPERFECTA, TYPE IB; AI1B	AD	Amelogenesis imperfecta, type IB, (3);
			#204650	AMELOGENESIS IMPERFECTA, TYPE IC; AI1C	AR	Amelogenesis imperfecta, type IC, (3);
			*606585	ENAMELIN; ENAM
56	SLC4A4	4q21	*603345	SOLUTE CARRIER FAMILY 4 (SODIUM BICARBONATE COTRANSPORTER), MEMBER4; SLC4A4
			#604278	RENAL TUBULAR ACIDOSIS, PROXIMAL, WITH OCULAR ABNORMALITIES AND MENTALRETARDATION	AR	Renal tubular acidosis, proximal, with ocular abnormalities, (3);
57	GC	4q12-q13	139200	GROUP-SPECIFIC COMPONENT; GC		{Graves disease, susceptibility to, 3} (3);
58	ALB	4q13.3	103600	ALBUMIN; ALBDYSALBUMINEMIC HYPERTHYROXINEMIA, INCLUDED		[Dysalbuminemic hyperthyroxinemia] (3); Analbuminemia (3);
			%194470	ZINC, ELEVATED PLASMA	AD	[Dysalbuminemic hyperzincemia], (1);
59	AFP	4q13.3	104150	ALPHA-FETOPROTEIN; AFPALPHA-FETOPROTEIN, HEREDITARY PERSISTENCE OF, INCLUDED; HPAFP, INCLUDED	AR AD	[Hereditary persistence of alpha-fetoprotein] (3); [AFP deficiency, congenital] (1);
60	C4orf26	4q21.1	*614829	CHROMOSOME 4 OPEN READING FRAME 26; C4ORF26
			#614832	AMELOGENESIS IMPERFECTA, HYPOMATURATION TYPE, IIA4; AI2A4		Amelogenesis imperfecta, hypomaturation type, IIA4, (3);
61	SCARB2	4q21.1	#254900	EPILEPSY, PROGRESSIVE MYOCLONIC 4, WITH OR WITHOUT RENAL FAILURE;EPM4	AR	Epilepsy, progressive myoclonic 4, with or without renal failure, (3);
			*602257	SCAVENGER RECEPTOR CLASS B, MEMBER 2; SCARB2
62	FRAS1	4q21.21	#219000	FRASER SYNDROME	AR	Fraser syndrome, (3);
			*607830	FRAS1 GENE; FRAS1
63	ANTXR2	4q21.21	#228600	HYALINE FIBROMATOSIS SYNDROME; HFS	AR	Hyaline fibromatosis syndrome, (3);
			*608041	ANTHRAX TOXIN RECEPTOR 2; ANTXR2
64	COQ2	4q21.23	#146500	MULTIPLE SYSTEM ATROPHY 1, SUSCEPTIBILITY TO; MSA1	AR AD	{Multiple system atrophy, susceptibility to}, (3);
			#607426	COENZYME Q10 DEFICIENCY, PRIMARY, 1; COQ10D1	AR	Coenzyme Q10 deficiency, primary, 1, (3);
			*609825	COQ2, S. CEREVISIAE, HOMOLOG OF; COQ2
65	DSPP	4q21.3	#125420	DENTIN DYSPLASIA, TYPE II	AD	Dentin dysplasia, type II, (3);
			*125485	DENTIN SIALOPHOSPHOPROTEIN; DSPPDENTIN PHOSPHOPROTEIN, INCLUDED; DPP, INCLUDED
			#125490	DENTINOGENESIS IMPERFECTA 1; DGI1	AD	Dentinogenesis imperfecta, Shields type II, (3);
			#125500	DENTINOGENESIS IMPERFECTA, SHIELDS TYPE III	AD	Dentinogenesis imperfecta, Shields type III, (3);
			#605594	DEAFNESS, AUTOSOMAL DOMINANT 39, WITH DENTINOGENESIS IMPERFECTA 1	AD	Deafness, autosomal dominant 36, with dentinogenesis, (3);
66	DMP1	4q21	#241520	HYPOPHOSPHATEMIC RICKETS, AUTOSOMAL RECESSIVE, 1; ARHR1	AR	Hypophosphatemic rickets, AR, (3);
			*600980	DENTIN MATRIX ACIDIC PHOSPHOPROTEIN 1; DMP1
67	PKD2	4q22.1	*173910	POLYCYSTIN 2; PKD2
			#613095	POLYCYSTIC KIDNEY DISEASE 2; PKD2		Polycystic kidney disease 2, (3);
68	ABCG2	4q22	#138900	URIC ACID CONCENTRATION, SERUM, QUANTITATIVE TRAIT LOCUS 1; UAQTL1		[Uric acid concentration, serum, QTL1], (3);
			*603756	ATP-BINDING CASSETTE, SUBFAMILY G, MEMBER 2; ABCG2
			#614490	BLOOD GROUP, JUNIOR SYSTEM; JR		[Junior blood group system], (3);
69	PPM1K	4q22.1	*611065	PROTEIN PHOSPHATASE, PP2C DOMAIN-CONTAINING, 1K; PPM1K
			#615135	MAPLE SYRUP URINE DISEASE, MILD VARIANT; MSUDMV		Maple syrup urine disease, mild variant, (3);
70	SNCA	4q21	#127750	DEMENTIA, LEWY BODY; DLB	AD	Dementia, Lewy body, (3); {Lewy body dementia, susceptibility to}, (3);
			*163890	SYNUCLEIN, ALPHA; SNCA
			#168601	PARKINSON DISEASE 1, AUTOSOMAL DOMINANT; PARK1PARKINSON DISEASE 1, AUTOSOMAL DOMINANT LEWY BODY		Parkinson disease 1, (3);
			#605543	PARKINSON DISEASE 4, AUTOSOMAL DOMINANT; PARK4	AD	Parkinson disease 4, (3);
71	SMARCAD1	4q22-q23	#136000	ADERMATOGLYPHIA; ADERM	AD	Adermatoglyphia, (3);
			*612761	SWI/SNF-RELATED, MATRIX-ASSOCIATED ACTIN-DEPENDENT REGULATOR OF CHROMATIN,SUBFAMILY A, DEAD/H BOX-CONTAINING, 1; SMARCAD1
72	BMPR1B	4q22-q24	#112600	BRACHYDACTYLY, TYPE A2; BDA2	AD	Brachydactyly, type A2, (3);
			*603248	BONE MORPHOGENETIC PROTEIN RECEPTOR, TYPE IB; BMPR1B
			#609441	CHONDRODYSPLASIA, ACROMESOMELIC, WITH GENITAL ANOMALIES	AR	Chrondrodysplasia, acromesomelic, with genital anomalies, (3);
73	RAP1GDS1	4q23-q25	*179502	RAP1, GTPase-GDP DISSOCIATION STIMULATOR 1; RAP1GDS1		Lymphocytic leukemia, acute T-cell (3);
74	EIF4E	4q21-q25	*133440	EUKARYOTIC TRANSLATION INITIATION FACTOR 4E; EIF4E
			#615091	AUTISM, SUSCEPTIBILITY TO, 19; AUTS19		{Autism, susceptibility to, 19}, (3);
75	ADH1B	4q23	103720	ALCOHOL DEHYDROGENASE 1B, CLASS I, BETA POLYPEPTIDE; ADH1B		{Aerodigestive tract cancer, squamous cell, alcohol-related, protection against} (3);
			#103780	ALCOHOL DEPENDENCE		{Alcohol dependence, susceptibility to}, (3); {Alcohol dependence}, (3); {Alcohol dependence, protection against}, (3);
76	ADH1C	4q23	*103730	ALCOHOL DEHYDROGENASE 1C, GAMMA POLYPEPTIDE; ADH1C
			#103780	ALCOHOL DEPENDENCE		{Alcohol dependence, susceptibility to}, (3); {Alcohol dependence}, (3); {Alcohol dependence, protection against}, (3);
			#168600	PARKINSON DISEASE, LATE-ONSET; PD		{Parkinson disease, susceptibility to}, (3); {Parkinson disease, late-onset, susceptibility to}, (3);
			#556500	PARKINSON DISEASE, MITOCHONDRIAL
77	MTTP	4q24	*157147	MICROSOMAL TRIGLYCERIDE TRANSFER PROTEIN, 88-KD; MTP
			#200100	ABETALIPOPROTEINEMIA; ABL	AR	Abetalipoproteinemia, (3);
			%605552	ABDOMINAL OBESITY-METABOLIC SYNDROME		Abdominal obesity-metabolic syndrome (2); {Metabolic syndrome, protection against}, (3);
78	BANK1	4q24	#152700	SYSTEMIC LUPUS ERYTHEMATOSUS; SLEEXCESS LYMPHOCYTE LOW MOLECULAR WEIGHT DNA, INCLUDED	AD	{Systemic lupus erythematosus, association with}, (3); {Systemic lupus erythematosus, susceptibility to}, (3); {Systemic lupus erythematosus susceptibility to}, (3); ?Systemic lupus erythematosus, susceptibility to or protection against}, (2);
			*610292	B-CELL SCAFFOLD PROTEIN WITH ANKYRIN REPEATS 1; BANK1
79	MANBA	4q24	#248510	MANNOSIDOSIS, BETA A, LYSOSOMAL; MANSB	AR	Mannosidosis, beta, (3);
			*609489	MANNOSIDASE, BETA A, LYSOSOMAL; MANBA
80	CISD2	4q24	#604928	WOLFRAM SYNDROME 2; WFS2		Wolfram syndrome 2, (3);
			*611507	CDGSH IRON SULFUR DOMAIN PROTEIN 2; CISD2
81	TACR3	4q25	*162332	TACHYKININ RECEPTOR 3; TACR3
			#614840	HYPOGONADOTROPIC HYPOGONADISM 11 WITH OR WITHOUT ANOSMIA; HH11	AR	Hypogonadotropic hypogonadism 11 with or without anosmia, (3);
82	TET2	4q24	*612839	TET ONCOGENE FAMILY, MEMBER 2; TET2
			#614286	MYELODYSPLASTIC SYNDROME; MDS		Myelodysplastic syndrome, somatic, (3); {Myelodysplastic syndrome, susceptibility to}, (3);
83	AIMP1	4q24	#260600	LEUKODYSTROPHY, HYPOMYELINATING, 3; HLD3	AR	Leukodystrophy, hypomyelinating, 3, (3);
			*603605	AMINOACYL-tRNA SYNTHETASE COMPLEX-INTERACTING MULTIFUNCTIONAL PROTEIN1; AIMP1
84	CYP2U1	4q25	*610670	CYTOCHROME P450, FAMILY 2, SUBFAMILY U, POLYPEPTIDE 1; CYP2U1
			#615030	SPASTIC PARAPLEGIA 56, AUTOSOMAL RECESSIVE; SPG56	AR	Spastic paraplegia 56, autosomal recessive, (3);
85	HADH	4q22-q26	#231530	3-@HYDROXYACYL-CoA DEHYDROGENASE DEFICIENCY	AR	3-hydroxyacyl-CoA dehydrogenase deficiency, (3);
			*601609	3-@HYDROXYACYL-CoA DEHYDROGENASE; HADH
			#609975	HYPERINSULINEMIC HYPOGLYCEMIA, FAMILIAL, 4; HHF4	AR	Hyperinsulinemic hypoglycemia, familial, 4, (3);
86	LEF1	4q23-q25	153245	LYMPHOID ENHANCER-BINDING FACTOR 1; LEF1		Sebaceous tumors, somatic (3);
87	CFI	4q25	*217030	COMPLEMENT FACTOR I; CFI
			#610984	COMPLEMENT FACTOR I DEFICIENCY; CFID	AR	Complement factor I deficiency, (3);
			#612923	HEMOLYTIC UREMIC SYNDROME, ATYPICAL, SUSCEPTIBILITY TO, 3; AHUS3	AD	{Hemolytic uremic syndrome, atypical, susceptibility to, 3}, (3);
			#615439	MACULAR DEGENERATION, AGE-RELATED, 13; ARMD13	AD	{Macular degeneration, age-related, 13, susceptibility to}, (3);
88	LRIT3	4q25	*615004	LEUCINE-RICH REPEAT, IMMUNOGLOBULIN-LIKE, AND TRANSMEMBRANE DOMAINS-CONTAININGPROTEIN 3; LRIT3
			#615058	NIGHT BLINDNESS, CONGENITAL STATIONARY, TYPE 1F; CSNB1F	AR	Night blindness, congenital stationary (complete), 1F, autosomal recessive, (3);
89	EGF	4q25	*131530	EPIDERMAL GROWTH FACTOR; EGF
			#611718	HYPOMAGNESEMIA 4, RENAL; HOMG4		Hypomagnesemia 4, renal, (3);
90	PITX2	4q25	#137600	IRIDOGONIODYSGENESIS, TYPE 2; IRID2	AD	Iridogoniodysgenesis, type 2, (3);
			#180500	AXENFELD-RIEGER SYNDROME, TYPE 1; RIEG1	AD	Axenfeld-Rieger syndrome, type 1, (3);
			#180550	RING DERMOID OF CORNEA; RDC	AD	Ring dermoid of cornea, (3);
			*601542	PAIRED-LIKE HOMEODOMAIN TRANSCRIPTION FACTOR 2; PITX2
			#604229	PETERS ANOMALY		Peters anomaly, (3);
91	LARP7	4q25	*612026	La RIBONUCLEOPROTEIN DOMAIN FAMILY, MEMBER 7; LARP7
			#615071	ALAZAMI SYNDROME; ALAZS	AR	Alazami syndrome, (3);
92	ANK2	4q25-q27	*106410	ANKYRIN 2; ANK2
			#600919	CARDIAC ARRHYTHMIA, ANKYRIN-B-RELATED	AD	Long QT syndrome 4, (3); Cardiac arrhythmia, ankyrin-B-related, (3);
93	PRSS12	4q28.1	#249500	MENTAL RETARDATION, AUTOSOMAL RECESSIVE 1; MRT1	AR	Mental retardation, autosomal recessive 1, (3);
			*606709	PROTEASE, SERINE, 12; PRSS12
94	MYOZ2	4q26-q27	*605602	MYOZENIN 2; MYOZ2
			#613838	CARDIOMYOPATHY, FAMILIAL HYPERTROPHIC, 16; CMH16	AD	Cardiomyopathy, familial hypertrophic, 16, (3);
95	PRDM5	4q25-q26	*614161	PR DOMAIN-CONTAINING PROTEIN 5; PRDM5
			#614170	BRITTLE CORNEA SYNDROME 2; BCS2	AR	Brittle cornea syndrome 2, (3);
96	ANXA5	4q27	*131230	ANNEXIN A5; ANXA5
			#614391	PREGNANCY LOSS, RECURRENT, SUSCEPTIBILITY TO, 3; RPRGL3	AD	{Pregnancy loss, recurrent, susceptibility to, 3}, (3);
97	BBS7	4q27	#209900	BARDET-BIEDL SYNDROME; BBSBARDET-BIEDL SYNDROME 1, INCLUDED; BBS1, INCLUDED	AR	Bardet-Biedl syndrome 8, (3); Bardet-Biedl syndrome 1, (3); Bardet-Biedl syndrome 11, (3); Bardet-Biedl syndrome 15, (3); Bardet-Biedl syndrome 12, (3); Bardet-Biedl syndrome 7, (3); Bardet-Biedl syndrome 9, (3); Bardet-Biedl syndrome 14, (3); Bardet-Biedl syndrome 6, (3); Bardet-Biedl syndrome 10, (3); {Bardet-Biedl syndrome 14, modifier of}, (3); Bardet-Biedl syndrome 4, (3); Bardet-Biedl syndr…
			*607590	BBS7 GENE; BBS7
98	IL2	4q26-q27	*147680	INTERLEUKIN 2; IL2		Severe combined immunodeficiency due to IL2 deficiency (1);
99	BBS12	4q27	#209900	BARDET-BIEDL SYNDROME; BBSBARDET-BIEDL SYNDROME 1, INCLUDED; BBS1, INCLUDED	AR	Bardet-Biedl syndrome 8, (3); Bardet-Biedl syndrome 1, (3); Bardet-Biedl syndrome 11, (3); Bardet-Biedl syndrome 15, (3); Bardet-Biedl syndrome 12, (3); Bardet-Biedl syndrome 7, (3); Bardet-Biedl syndrome 9, (3); Bardet-Biedl syndrome 14, (3); Bardet-Biedl syndrome 6, (3); Bardet-Biedl syndrome 10, (3); {Bardet-Biedl syndrome 14, modifier of}, (3); Bardet-Biedl syndrome 4, (3); Bardet-Biedl syndr…
			*610683	BBS12 GENE; BBS12
100	FAT4	4q28.1	*612411	FAT TUMOR SUPPRESSOR, DROSOPHILA, HOMOLOG OF, 4; FAT4
			#615546	VAN MALDERGEM SYNDROME 2; VMLDS2	AR	Van Maldergem syndrome 2, (3);
101	MFSD8	4q28.2	#610951	CEROID LIPOFUSCINOSIS, NEURONAL, 7; CLN7	AR	Ceroid lipofuscinosis, neuronal, 7, (3);
			*611124	MAJOR FACILITATOR SUPERFAMILY DOMAIN-CONTAINING PROTEIN 8; MFSD8
102	RAB33B	4q28	*605950	RAS-ASSOCIATED PROTEIN RAB33B; RAB33B
			#615222	SMITH-MCCORT DYSPLASIA 2; SMC2	AR	Smith-McCort dysplasia 2, (3);
103	UCP1	4q28-q31	*113730	UNCOUPLING PROTEIN 1; UCP1
			#601665	OBESITYLEANNESS, INCLUDED		Obesity, severe, (3); Obesity, mild, early-onset, (3); {Obesity, late-onset}, (3); {Obesity, early-onset, susceptibility to}, (3); Obesity, autosomal dominant, (3); {Obesity, variation in}, (3); {Obesity, susceptibility to}, (3); {Obesity}, (3); {Obesity, association with}, (3); {Obesity, severe, and type II diabetes}, (3);
104	GYPB	4q31.21	*109640	BETA-GLYCEROL PHOSPHATASE; GPB
			111740	BLOOD GROUP--Ss LOCUS; SsGLYCOPHORIN B, INCLUDED; GPB, INCLUDED		[Blood group, Ss] (3);
			#611162	MALARIA, SUSCEPTIBILITY TOMALARIA, RESISTANCE TO, INCLUDED		{Malaria, vivax, protection against}, (3); {Malaria, protection against}, (3); {Malaria, severe, susceptibility to}, (3); {Malaria, susceptibility to}, (3); {Malaria, cerebral, susceptibility to}, (3); {Malaria, severe, resistance to}, (3); {Malaria, cerebral, reduced risk of}, (3); [Malaria, resistance to], (3); {Malaria, resistance to}, (3); {Resistance to malaria due to G6PD deficiency}, (3);
105	GYPA	4q31.21	111300	BLOOD GROUP--MN LOCUS; MNGLYCOPHORIN A, INCLUDED; GPA, INCLUDED		[Blood group, MN] (3);
			#611162	MALARIA, SUSCEPTIBILITY TOMALARIA, RESISTANCE TO, INCLUDED		{Malaria, vivax, protection against}, (3); {Malaria, protection against}, (3); {Malaria, severe, susceptibility to}, (3); {Malaria, susceptibility to}, (3); {Malaria, cerebral, susceptibility to}, (3); {Malaria, severe, resistance to}, (3); {Malaria, cerebral, reduced risk of}, (3); [Malaria, resistance to], (3); {Malaria, resistance to}, (3); {Resistance to malaria due to G6PD deficiency}, (3);
106	MMAA	4q31.21	#251100	METHYLMALONIC ACIDURIA, cblA TYPE	AR	Methylmalonic aciduria, vitamin B12-responsive, (3);
			*607481	MMAA GENE; MMAA
107	EDNRA	4q31.22	*131243	ENDOTHELIN RECEPTOR, TYPE A; EDNRA
			%157300	MIGRAINE WITH OR WITHOUT AURA, SUSCEPTIBILITY TO, 1	AD	{Migraine, susceptibility to}, (3); {Migraine without aura, susceptibility to}, (3); {Migraine with or without aura, susceptibility to, 1} (2); Migraine, resistance to, (3);
108	NR3C2	4q31.1	#177735	PSEUDOHYPOALDOSTERONISM, TYPE I, AUTOSOMAL DOMINANT; PHA1A	AD	Pseudohypoaldosteronism type I, autosomal dominant, (3);
			*600983	NUCLEAR RECEPTOR SUBFAMILY 3, GROUP C, MEMBER 2; NR3C2
			#605115	HYPERTENSION, EARLY-ONSET, AUTOSOMAL DOMINANT, WITH SEVERE EXACERBATIONIN PREGNANCY		Hypertension, early-onset, autosomal dominant, with exacerbation in pregnancy, (3);
109	LRBA	4q31.3	*606453	LIPOPOLYSACCHARIDE-RESPONSIVE, BEIGE-LIKE ANCHOR PROTEIN; LRBA
			#614700	IMMUNODEFICIENCY, COMMON VARIABLE, 8, WITH AUTOIMMUNITY; CVID8	AR	Immunodeficiency, common variable, 8, with autoimmunity, (3);
110	TRIM2	4q31.3	*614141	TRIPARTITE MOTIF-CONTAINING PROTEIN 2; TRIM2
			#615490	CHARCOT-MARIE-TOOTH DISEASE, AXONAL, TYPE 2R; CMT2R	AR	?Charcot-Marie-Tooth disease, type 2R, (3);
111	TLR2	4q32	#114500	COLORECTAL CANCER; CRC	AD	{Colorectal cancer}, (3); {Colonic adenoma recurrence, reduced risk of}, (3); Colorectal cancer, somatic, (3); {Colon cancer, susceptibility to}, (3); Colorectal cancer, (3); {Colorectal cancer, susceptibility to}, (3); Colon cancer, somatic, (3);
			#246300	LEPROSY, SUSCEPTIBILITY TO, 3; LPRS3	AD	{Leprosy, susceptibility to}, (3);
			*603028	TOLL-LIKE RECEPTOR 2; TLR2
			#607948	MYCOBACTERIUM TUBERCULOSIS, SUSCEPTIBILITY TOMYCOBACTERIUM TUBERCULOSIS, PROTECTION AGAINST, INCLUDED		{Mycobacterium tuberculosis, susceptibility to}, (3); {Mycobacterium tuberculosis, protection against}, (3); {Mycobacterium tuberculosis infection, protection against}, (3); {Tuberculosis, susceptibility to}, (3); {Tuberculosis, protection against}, (3); {Mycobacterium tuberculosis, susceptibility to infection by}, (3);
112	FGB	4q28	*134830	FIBRINOGEN, B BETA POLYPEPTIDE; FGB		Dysfibrinogenemia, beta type (3); Thrombophilia, dysfibrinogenemic (3);
			#202400	AFIBRINOGENEMIA, CONGENITALHYPOFIBRINOGENEMIA, CONGENITAL, INCLUDED	AR	Afibrinogenemia, congenital, (3);
113	FGA	4q28	#105200	AMYLOIDOSIS, FAMILIAL VISCERAL	AD	Amyloidosis, renal, (3); Amyloidosis, hereditary renal, (3); Amyloidosis, 3 or more types, (3);
			134820	FIBRINOGEN, A ALPHA POLYPEPTIDE; FGA		Dysfibrinogenemia, alpha type, causing recurrent thrombosis (3); Dysfibrinogenemia, alpha type, causing bleeding diathesis (3);
			#202400	AFIBRINOGENEMIA, CONGENITALHYPOFIBRINOGENEMIA, CONGENITAL, INCLUDED	AR	Afibrinogenemia, congenital, (3);
114	FGG	4q28	*134850	FIBRINOGEN, G GAMMA POLYPEPTIDE; FGG		Dysfibrinogenemia, gamma type (3); Thrombophilia, dysfibrinogenemic (3); Hypofibrinogenemia, gamma type (3);
115	LRAT	4q32.1	*604863	LECITHIN RETINOL ACYLTRANSFERASE; LRAT
			#613341	LEBER CONGENITAL AMAUROSIS 14; LCA14RETINAL DYSTROPHY, EARLY-ONSET SEVERE, LRAT-RELATED, INCLUDED	AR	Retinal dystrophy, early-onset severe, (3); Leber congenital amaurosis 14, (3); Retinitis pigmentosa, juvenile, (3);
116	GLRB	4q31.3	*138492	GLYCINE RECEPTOR, BETA SUBUNIT; GLRB
			#614619	HYPEREKPLEXIA 2; HKPX2		Hyperekplexia 2, autosomal recessive, (3);
117	ETFDH	4q32-q35	*231675	ELECTRON TRANSFER FLAVOPROTEIN DEHYDROGENASE; ETFDH
			#231680	MULTIPLE ACYL-CoA DEHYDROGENASE DEFICIENCY; MADD	AR	Glutaric acidemia IIA, (3); Glutaric acidemia IIB, (3); Glutaric acidemia IIC, (3);
118	TLL1	4q32-q33	*606742	TOLLOID-LIKE 1; TLL1
			#613087	ATRIAL SEPTAL DEFECT 6; ASD6	AD	Atrial septal defect 6, (3);
119	PALLD	4q32.3	#606856	PANCREATIC CANCER, SUSCEPTIBILITY TO, 1		{Pancreatic cancer, susceptibility to, 1}, (3);
			*608092	PALLADIN, MOUSE, HOMOLOG OF; PALLD
120	NEK1	4q33	#263520	SHORT-RIB THORACIC DYSPLASIA 6 WITH OR WITHOUT POLYDACTYLY; SRTD6	AR	Short-rib thoracic dysplasia 6 with or without polydactyly, (3);
			*604588	NEVER IN MITOSIS GENE A-RELATED KINASE 1; NEK1
121	HPGD	4q34-q35	#119900	DIGITAL CLUBBING, ISOLATED CONGENITAL	AD	Digital clubbing, isolated congenital, (3);
			#259100	HYPERTROPHIC OSTEOARTHROPATHY, PRIMARY, AUTOSOMAL RECESSIVE, 1; PHOAR1	AR	Hypertrophic osteoarthropathy, primary, autosomal recessive 1, (3); Cranioosteoarthropathy, (3);
			*601688	15-@HYDROXYPROSTAGLANDIN DEHYDROGENASE; HPGD
122	AGA	4q34.3	#208400	ASPARTYLGLUCOSAMINURIA; AGU	AR	Aspartylglucosaminuria, (3);
			*613228	ASPARTYLGLUCOSAMINIDASE; AGA
123	TENM3	4q35.1	*610083	ODZ, DROSOPHILA, HOMOLOG OF, 3; ODZ3
			#615145	MICROPHTHALMIA, ISOLATED, WITH COLOBOMA 9; MCOPCB9	AR	Microphthalmia, isolated, with coloboma 9, (3);
124	TRAPPC11	4q35.1	*614138	TRAFFICKING PROTEIN PARTICLE COMPLEX, SUBUNIT 11; TRAPPC11
			#615356	MUSCULAR DYSTROPHY, LIMB-GIRDLE, TYPE 2S; LGMD2S	AR	Muscular dystrophy, limb-girdle, type 2S, (3);
125	PRIMPOL	4q35.1	#615420	MYOPIA 22, AUTOSOMAL DOMINANT; MYP22	AD	Myopia 22, autosomal dominant, (3);
			*615421	COILED-COIL DOMAIN CONTAINING 111; CCDC111
126	SLC25A4	4q35	*103220	SOLUTE CARRIER FAMILY 25 (MITOCHONDRIAL CARRIER, ADENINE NUCLEOTIDETRANSLOCATOR), MEMBER 4; SLC25A4
			#609283	PROGRESSIVE EXTERNAL OPHTHALMOPLEGIA WITH MITOCHONDRIAL DNA DELETIONS,AUTOSOMAL DOMINANT, 2; PEOA2	AD	Progressive external ophthalmoplegia with mitochondrial DNA deletions 3, (3);
			#615418	MITOCHONDRIAL DNA DEPLETION SYNDROME 12 (CARDIOMYOPATHIC TYPE); MTDPS12	AR	Mitochondrial DNA depletion syndrome 12 (cardiomyopathic type), (3);
127	TLR3	4q35	*603029	TOLL-LIKE RECEPTOR 3; TLR3		{Herpes simplex encephalitis, susceptibility to, 2} 613002 (3);
			#609423	HUMAN IMMUNODEFICIENCY VIRUS TYPE 1, SUSCEPTIBILITY TO		{HIV1 infection, resistance to}, (3); {HIV/AIDS, susceptibility to}, (3); {HIV-1, resistance to}, (3); {HIV type 1, susceptibility to}, (3); {AIDS, rapid progression to}, (3); {HIV-1 viremia, susceptibility to}, (3); {HIV1, resistance to}, (3); {AIDS, resistance to}, (3); {AIDS, slow progression to}, (3); {AIDS, delayed/rapid progression to}, (3); {HIV infection, resistance to}, (2); {HIV-1, susc…
			#613002	HERPES SIMPLEX ENCEPHALITIS, SUSCEPTIBILITY TO, 2
128	CYP4V2	4q35.2	#210370	BIETTI CRYSTALLINE CORNEORETINAL DYSTROPHY	AR	Bietti crystalline corneoretinal dystrophy, (3);
			*608614	CYTOCHROME P450, FAMILY 4, SUBFAMILY V, POLYPEPTIDE 2
129	KLKB1	4q35	*229000	KALLIKREIN B, PLASMA, 1; KLKB1
			#612423	PREKALLIKREIN DEFICIENCY		Fletcher factor deficiency, (3);
130	F11	4q35	*264900	COAGULATION FACTOR XI; F11
			#612416	FACTOR XI DEFICIENCY		Factor XI deficiency, autosomal recessive, (3); Factor XI deficiency, autosomal dominant, (3);
131	DUX4	4q35	#158900	FACIOSCAPULOHUMERAL MUSCULAR DYSTROPHY 1; FSHD1	AD	Facioscapulohumeral muscular dystrophy 1 (4);
			*606009	DOUBLE HOMEOBOX PROTEIN 4; DUX4D4Z4 MACROSATELLITE REPEAT, INCLUDED

## Sheet: Part C. 63 genes with AR
C. Genes sorted by locations			1472 genes, and 552 OMIM genes (63 AR genes, 44 AD genes, 131 genes with disorders)
63 Autosomal Recessive OMIM genes
Order	Gene	Cytogenetic Loc	OMIM ID	OMIM Title	Inheritance	Disorders
1	ZNF141	4p16.3	*194648	ZINC FINGER PROTEIN 141; ZNF141
			#615226	POLYDACTYLY, POSTAXIAL, TYPE A6; PAPA6	AR	?Polydactyly, postaxial, type A6, (3);
2	PDE6B	4p16.3	#163500	NIGHT BLINDNESS, CONGENITAL STATIONARY, AUTOSOMAL DOMINANT 2; CSNBAD2	AD	Night blindness, congenital stationary, autosomal dominant 2, (3);
			*180072	PHOSPHODIESTERASE 6B, cGMP-SPECIFIC, ROD, BETA; PDE6B
			#613801	RETINITIS PIGMENTOSA 40; RP40	AR	Retinitis pigmentosa-40, (3);
3	IDUA	4p16.3	*252800	ALPHA-L-IDURONIDASE; IDUA
			#607014	HURLER SYNDROME	AR	Mucopolysaccharidosis Ih, (3);
			#607015	HURLER-SCHEIE SYNDROME	AR	Mucopolysaccharidosis Ih/s, (3);
			#607016	SCHEIE SYNDROME	AR	Mucopolysaccharidosis Is, (3);
4	UVSSA	4p16.3	*614632	UV-STIMULATED SCAFFOLD PROTEIN A; UVSSA
			#614640	UV-SENSITIVE SYNDROME 3; UVSS3	AR	UV-sensitive syndrome 3, (3);
5	DOK7	4p16.3	#208150	FETAL AKINESIA DEFORMATION SEQUENCE; FADS	AR	Fetal akinesia deformation sequence, (3);
			#254300	MYASTHENIA, LIMB-GIRDLE, FAMILIAL	AR	Myasthenia, limb-girdle, familial, (3);
			*610285	DOWNSTREAM OF TYROSINE KINASE 7; DOK7
6	EVC2	4p16.2-p16.1	#225500	ELLIS-VAN CREVELD SYNDROME; EVC	AR	Ellis-van Creveld syndrome, (3);
			*607261	EVC2 GENE; EVC2
7	EVC	4p16	#193530	WEYERS ACROFACIAL DYSOSTOSIS; WAD	AD	Weyers acrodental dysostosis, (3);
			#225500	ELLIS-VAN CREVELD SYNDROME; EVC	AR	Ellis-van Creveld syndrome, (3);
			*604831	EVC GENE; EVC
8	WFS1	4p16.1	#116400	CATARACT 41; CTRCT41	AD	?Cataract 41, (3);
			#125853	DIABETES MELLITUS, NONINSULIN-DEPENDENT; NIDDM	AD	Diabetes mellitus, noninsulin-dependent, (3); {Diabetes mellitus, non-insulin-dependent, susceptibility to}, (3); {Diabetes mellitus, noninsulin-dependent}, (3); {Insulin resistance, susceptibility to}, (3); {Diabetes mellitus, type 2, susceptiblity to}, (3); {Diabetes mellitus, noninsulin-dependent, 2}, (3); {Hypertension, insulin resistance-related, susceptibility to}, (3); {Diabetes, susceptib…
			#222300	WOLFRAM SYNDROME 1; WFS1	AR	Wolfram syndrome, (3);
			#600965	DEAFNESS, AUTOSOMAL DOMINANT 6; DFNA6	AD	Deafness, autosomal dominant 6/14/38, (3);
			*606201	WFS1 GENE; WFS1
			#614296	WOLFRAM-LIKE SYNDROME, AUTOSOMAL DOMINANT; WFSL	AD	Wolfram-like syndrome, autosomal dominant, (3);
9	HMX1	4p16.1	*142992	H6 FAMILY HOMEOBOX 1; HMX1
			#612109	OCULOAURICULAR SYNDROME	AR	Oculoauricular syndrome, (3);
10	RAB28	4p15.33	*612994	RAS-ASSOCIATED PROTEIN 28; RAB28
			#615374	CONE-ROD DYSTROPHY 18; CORD18	AR	Cone-rod dystrophy 18, (3);
11	CC2D2A	4p15.32	#216360	COACH SYNDROME	AR	COACH syndrome, (3);
			*612013	COILED-COIL AND C2 DOMAINS-CONTAINING PROTEIN 2A; CC2D2A
			#612284	MECKEL SYNDROME, TYPE 6; MKS6		Meckel syndrome 6, (3);
			#612285	JOUBERT SYNDROME 9; JBTS9JOUBERT SYNDROME 9/15, DIGENIC, INCLUDED	AR	Joubert syndrome 9, (3);
12	PROM1	4p15.32	#603786	STARGARDT DISEASE 4; STGD4		Stargardt disease 4, (3); Stargardt disease 4 (2);
			*604365	PROMININ 1; PROM1
			#608051	MACULAR DYSTROPHY, RETINAL, 2; MCDR2	AD	Macular dystrophy, retinal, 2, (3);
			#612095	RETINITIS PIGMENTOSA 41; RP41	AR	Retinitis pigmentosa 41, (3);
			#612657	CONE-ROD DYSTROPHY 12; CORD12		Cone-rod dystrophy 12, (3);
13	QDPR	4p15.31	#261630	HYPERPHENYLALANINEMIA, BH4-DEFICIENT, C; HPABH4C	AR	Hyperphenylalaninemia, BH4-deficient, C, (3);
			*612676	QUINOID DIHYDROPTERIDINE REDUCTASE; QDPR
14	SEPSECS	4p15.2	*613009	O-PHOSPHOSERINE tRNA-SELENOCYSTEINE tRNA SYNTHASE; SEPSECS
			#613811	PONTOCEREBELLAR HYPOPLASIA, TYPE 2D; PCH2D	AR	Pontocerebellar hypoplasia type 2D, (3);
15	SLC34A2	4p15.2	#265100	PULMONARY ALVEOLAR MICROLITHIASIS	AR	Pulmonary alveolar microlithiasis, (3);
			*604217	SOLUTE CARRIER FAMILY 34 (SODIUM/PHOSPHATE COTRANSPORTER), MEMBER2; SLC34A2
			%610441	TESTICULAR MICROLITHIASIS		?Testicular microlithiasis, (3);
16	WDR19	4p14	*608151	WD REPEAT-CONTAINING PROTEIN 19; WDR19
			#614376	SHORT-RIB THORACIC DYSPLASIA 5 WITH OR WITHOUT POLYDACTYLY; SRTD5	AR	Short-rib thoracic dysplasia 5 with or without polydactyly, (3);
			#614377	NEPHRONOPHTHISIS 13; NPHP13	AR
			#614378	CRANIOECTODERMAL DYSPLASIA 4; CED4	AR	Cranioectodermal dysplasia 4, (3);
			#615377	ATRIAL FIBRILLATION, FAMILIAL, 13; ATFB13		Nephronophthisis 13, (3); Atrial fibrillation, familial, 13, (3);
17	LIAS	4p14	*607031	LIPOIC ACID SYNTHASE; LIAS
			#614462	PYRUVATE DEHYDROGENASE LIPOIC ACID SYNTHETASE DEFICIENCY; PDHLD	AR	Pyruvate dehydrogenase lipoic acid synthetase deficiency, (3);
18	UCHL1	4p14	*191342	UBIQUITIN CARBOXYL-TERMINAL ESTERASE L1; UCHL1
			#613643	PARKINSON DISEASE 5, AUTOSOMAL DOMINANT; PARK5		?{Parkinson disease 5, susceptibility to}, (3);
			#615491	NEURODEGENERATION WITH OPTIC ATROPHY, CHILDHOOD-ONSET; NDGOA	AR	?Neurodegeneration with optic atrophy, childhood onset, (3);
19	SGCB	4q12	*600900	SARCOGLYCAN, BETA; SGCB
			#604286	MUSCULAR DYSTROPHY, LIMB-GIRDLE, TYPE 2E; LGMD2E	AR	Muscular dystrophy, limb-girdle, type 2E, (3);
20	SRD5A3	4q12	*611715	STEROID 5-ALPHA-REDUCTASE 3; SRD5A3
			#612379	CONGENITAL DISORDER OF GLYCOSYLATION, TYPE Iq; CDG1Q	AR	Congenital disorder of glycosylation, type Iq, (3);
			#612713	KAHRIZI SYNDROME; KHRZ	AR	Kahrizi syndrome, (3);
21	TMEM165	4q12	*614726	TRANSMEMBRANE PROTEIN 165; TMEM165
			#614727	CONGENITAL DISORDER OF GLYCOSYLATION, TYPE IIk; CDG2K	AR	Congenital disorder of glycosylation, type IIk, (3);
22	CEP135	4q12	*611423	CENTROSOMAL PROTEIN, 135-KD; CEP135
			#614673	MICROCEPHALY 8, PRIMARY, AUTOSOMAL RECESSIVE; MCPH8	AR	Microcephaly 8, primary, autosomal recessive, (3);
23	IGFBP7	4q12	*602867	INSULIN-LIKE GROWTH FACTOR-BINDING PROTEIN 7; IGFBP7
			#614224	RETINAL ARTERIAL MACROANEURYSM WITH SUPRAVALVULAR PULMONIC STENOSIS;RAMSVPS	AR	Retinal arterial macroaneurysm with supravalvular pulmonic stenosis, (3);
24	GNRHR	4q21.2	*138850	GONADOTROPIN-RELEASING HORMONE RECEPTOR; GNRHR
			#146110	HYPOGONADOTROPIC HYPOGONADISM 7 WITH OR WITHOUT ANOSMIA; HH7	AD	Hypogonadotropic hypogonadism 7 with or without anosmia, (3);
			#228300	FERTILE EUNUCH SYNDROME	AR	Fertile eunuch syndrome, (3);
25	ENAM	4q13.3	#104500	AMELOGENESIS IMPERFECTA, TYPE IB; AI1B	AD	Amelogenesis imperfecta, type IB, (3);
			#204650	AMELOGENESIS IMPERFECTA, TYPE IC; AI1C	AR	Amelogenesis imperfecta, type IC, (3);
			*606585	ENAMELIN; ENAM
26	SLC4A4	4q21	*603345	SOLUTE CARRIER FAMILY 4 (SODIUM BICARBONATE COTRANSPORTER), MEMBER4; SLC4A4
			#604278	RENAL TUBULAR ACIDOSIS, PROXIMAL, WITH OCULAR ABNORMALITIES AND MENTALRETARDATION	AR	Renal tubular acidosis, proximal, with ocular abnormalities, (3);
27	AFP	4q13.3	104150	ALPHA-FETOPROTEIN; AFPALPHA-FETOPROTEIN, HEREDITARY PERSISTENCE OF, INCLUDED; HPAFP, INCLUDED	AR AD	[Hereditary persistence of alpha-fetoprotein] (3); [AFP deficiency, congenital] (1);
28	SCARB2	4q21.1	#254900	EPILEPSY, PROGRESSIVE MYOCLONIC 4, WITH OR WITHOUT RENAL FAILURE;EPM4	AR	Epilepsy, progressive myoclonic 4, with or without renal failure, (3);
			*602257	SCAVENGER RECEPTOR CLASS B, MEMBER 2; SCARB2
29	FRAS1	4q21.21	#219000	FRASER SYNDROME	AR	Fraser syndrome, (3);
			*607830	FRAS1 GENE; FRAS1
30	ANTXR2	4q21.21	#228600	HYALINE FIBROMATOSIS SYNDROME; HFS	AR	Hyaline fibromatosis syndrome, (3);
			*608041	ANTHRAX TOXIN RECEPTOR 2; ANTXR2
31	COQ2	4q21.23	#146500	MULTIPLE SYSTEM ATROPHY 1, SUSCEPTIBILITY TO; MSA1	AR AD	{Multiple system atrophy, susceptibility to}, (3);
			#607426	COENZYME Q10 DEFICIENCY, PRIMARY, 1; COQ10D1	AR	Coenzyme Q10 deficiency, primary, 1, (3);
			*609825	COQ2, S. CEREVISIAE, HOMOLOG OF; COQ2
32	DMP1	4q21	#241520	HYPOPHOSPHATEMIC RICKETS, AUTOSOMAL RECESSIVE, 1; ARHR1	AR	Hypophosphatemic rickets, AR, (3);
			*600980	DENTIN MATRIX ACIDIC PHOSPHOPROTEIN 1; DMP1
33	BMPR1B	4q22-q24	#112600	BRACHYDACTYLY, TYPE A2; BDA2	AD	Brachydactyly, type A2, (3);
			*603248	BONE MORPHOGENETIC PROTEIN RECEPTOR, TYPE IB; BMPR1B
			#609441	CHONDRODYSPLASIA, ACROMESOMELIC, WITH GENITAL ANOMALIES	AR	Chrondrodysplasia, acromesomelic, with genital anomalies, (3);
34	MTTP	4q24	*157147	MICROSOMAL TRIGLYCERIDE TRANSFER PROTEIN, 88-KD; MTP
			#200100	ABETALIPOPROTEINEMIA; ABL	AR	Abetalipoproteinemia, (3);
			%605552	ABDOMINAL OBESITY-METABOLIC SYNDROME		Abdominal obesity-metabolic syndrome (2); {Metabolic syndrome, protection against}, (3);
35	MANBA	4q24	#248510	MANNOSIDOSIS, BETA A, LYSOSOMAL; MANSB	AR	Mannosidosis, beta, (3);
			*609489	MANNOSIDASE, BETA A, LYSOSOMAL; MANBA
36	TACR3	4q25	*162332	TACHYKININ RECEPTOR 3; TACR3
			#614840	HYPOGONADOTROPIC HYPOGONADISM 11 WITH OR WITHOUT ANOSMIA; HH11	AR	Hypogonadotropic hypogonadism 11 with or without anosmia, (3);
37	AIMP1	4q24	#260600	LEUKODYSTROPHY, HYPOMYELINATING, 3; HLD3	AR	Leukodystrophy, hypomyelinating, 3, (3);
			*603605	AMINOACYL-tRNA SYNTHETASE COMPLEX-INTERACTING MULTIFUNCTIONAL PROTEIN1; AIMP1
38	CYP2U1	4q25	*610670	CYTOCHROME P450, FAMILY 2, SUBFAMILY U, POLYPEPTIDE 1; CYP2U1
			#615030	SPASTIC PARAPLEGIA 56, AUTOSOMAL RECESSIVE; SPG56	AR	Spastic paraplegia 56, autosomal recessive, (3);
39	HADH	4q22-q26	#231530	3-@HYDROXYACYL-CoA DEHYDROGENASE DEFICIENCY	AR	3-hydroxyacyl-CoA dehydrogenase deficiency, (3);
			*601609	3-@HYDROXYACYL-CoA DEHYDROGENASE; HADH
			#609975	HYPERINSULINEMIC HYPOGLYCEMIA, FAMILIAL, 4; HHF4	AR	Hyperinsulinemic hypoglycemia, familial, 4, (3);
40	CFI	4q25	*217030	COMPLEMENT FACTOR I; CFI
			#610984	COMPLEMENT FACTOR I DEFICIENCY; CFID	AR	Complement factor I deficiency, (3);
			#612923	HEMOLYTIC UREMIC SYNDROME, ATYPICAL, SUSCEPTIBILITY TO, 3; AHUS3	AD	{Hemolytic uremic syndrome, atypical, susceptibility to, 3}, (3);
			#615439	MACULAR DEGENERATION, AGE-RELATED, 13; ARMD13	AD	{Macular degeneration, age-related, 13, susceptibility to}, (3);
41	LRIT3	4q25	*615004	LEUCINE-RICH REPEAT, IMMUNOGLOBULIN-LIKE, AND TRANSMEMBRANE DOMAINS-CONTAININGPROTEIN 3; LRIT3
			#615058	NIGHT BLINDNESS, CONGENITAL STATIONARY, TYPE 1F; CSNB1F	AR	Night blindness, congenital stationary (complete), 1F, autosomal recessive, (3);
42	LARP7	4q25	*612026	La RIBONUCLEOPROTEIN DOMAIN FAMILY, MEMBER 7; LARP7
			#615071	ALAZAMI SYNDROME; ALAZS	AR	Alazami syndrome, (3);
43	PRSS12	4q28.1	#249500	MENTAL RETARDATION, AUTOSOMAL RECESSIVE 1; MRT1	AR	Mental retardation, autosomal recessive 1, (3);
			*606709	PROTEASE, SERINE, 12; PRSS12
44	PRDM5	4q25-q26	*614161	PR DOMAIN-CONTAINING PROTEIN 5; PRDM5
			#614170	BRITTLE CORNEA SYNDROME 2; BCS2	AR	Brittle cornea syndrome 2, (3);
45	BBS7	4q27	#209900	BARDET-BIEDL SYNDROME; BBSBARDET-BIEDL SYNDROME 1, INCLUDED; BBS1, INCLUDED	AR	Bardet-Biedl syndrome 8, (3); Bardet-Biedl syndrome 1, (3); Bardet-Biedl syndrome 11, (3); Bardet-Biedl syndrome 15, (3); Bardet-Biedl syndrome 12, (3); Bardet-Biedl syndrome 7, (3); Bardet-Biedl syndrome 9, (3); Bardet-Biedl syndrome 14, (3); Bardet-Biedl syndrome 6, (3); Bardet-Biedl syndrome 10, (3); {Bardet-Biedl syndrome 14, modifier of}, (3); Bardet-Biedl syndrome 4, (3); Bardet-Biedl syndr…
			*607590	BBS7 GENE; BBS7
46	BBS12	4q27	#209900	BARDET-BIEDL SYNDROME; BBSBARDET-BIEDL SYNDROME 1, INCLUDED; BBS1, INCLUDED	AR	Bardet-Biedl syndrome 8, (3); Bardet-Biedl syndrome 1, (3); Bardet-Biedl syndrome 11, (3); Bardet-Biedl syndrome 15, (3); Bardet-Biedl syndrome 12, (3); Bardet-Biedl syndrome 7, (3); Bardet-Biedl syndrome 9, (3); Bardet-Biedl syndrome 14, (3); Bardet-Biedl syndrome 6, (3); Bardet-Biedl syndrome 10, (3); {Bardet-Biedl syndrome 14, modifier of}, (3); Bardet-Biedl syndrome 4, (3); Bardet-Biedl syndr…
			*610683	BBS12 GENE; BBS12
47	FAT4	4q28.1	*612411	FAT TUMOR SUPPRESSOR, DROSOPHILA, HOMOLOG OF, 4; FAT4
			#615546	VAN MALDERGEM SYNDROME 2; VMLDS2	AR	Van Maldergem syndrome 2, (3);
48	MFSD8	4q28.2	#610951	CEROID LIPOFUSCINOSIS, NEURONAL, 7; CLN7	AR	Ceroid lipofuscinosis, neuronal, 7, (3);
			*611124	MAJOR FACILITATOR SUPERFAMILY DOMAIN-CONTAINING PROTEIN 8; MFSD8
49	RAB33B	4q28	*605950	RAS-ASSOCIATED PROTEIN RAB33B; RAB33B
			#615222	SMITH-MCCORT DYSPLASIA 2; SMC2	AR	Smith-McCort dysplasia 2, (3);
50	MMAA	4q31.21	#251100	METHYLMALONIC ACIDURIA, cblA TYPE	AR	Methylmalonic aciduria, vitamin B12-responsive, (3);
			*607481	MMAA GENE; MMAA
51	LRBA	4q31.3	*606453	LIPOPOLYSACCHARIDE-RESPONSIVE, BEIGE-LIKE ANCHOR PROTEIN; LRBA
			#614700	IMMUNODEFICIENCY, COMMON VARIABLE, 8, WITH AUTOIMMUNITY; CVID8	AR	Immunodeficiency, common variable, 8, with autoimmunity, (3);
52	TRIM2	4q31.3	*614141	TRIPARTITE MOTIF-CONTAINING PROTEIN 2; TRIM2
			#615490	CHARCOT-MARIE-TOOTH DISEASE, AXONAL, TYPE 2R; CMT2R	AR	?Charcot-Marie-Tooth disease, type 2R, (3);
53	FGB	4q28	*134830	FIBRINOGEN, B BETA POLYPEPTIDE; FGB		Dysfibrinogenemia, beta type (3); Thrombophilia, dysfibrinogenemic (3);
			#202400	AFIBRINOGENEMIA, CONGENITALHYPOFIBRINOGENEMIA, CONGENITAL, INCLUDED	AR	Afibrinogenemia, congenital, (3);
54	FGA	4q28	#105200	AMYLOIDOSIS, FAMILIAL VISCERAL	AD	Amyloidosis, renal, (3); Amyloidosis, hereditary renal, (3); Amyloidosis, 3 or more types, (3);
			134820	FIBRINOGEN, A ALPHA POLYPEPTIDE; FGA		Dysfibrinogenemia, alpha type, causing recurrent thrombosis (3); Dysfibrinogenemia, alpha type, causing bleeding diathesis (3);
			#202400	AFIBRINOGENEMIA, CONGENITALHYPOFIBRINOGENEMIA, CONGENITAL, INCLUDED	AR	Afibrinogenemia, congenital, (3);
55	LRAT	4q32.1	*604863	LECITHIN RETINOL ACYLTRANSFERASE; LRAT
			#613341	LEBER CONGENITAL AMAUROSIS 14; LCA14RETINAL DYSTROPHY, EARLY-ONSET SEVERE, LRAT-RELATED, INCLUDED	AR	Retinal dystrophy, early-onset severe, (3); Leber congenital amaurosis 14, (3); Retinitis pigmentosa, juvenile, (3);
56	ETFDH	4q32-q35	*231675	ELECTRON TRANSFER FLAVOPROTEIN DEHYDROGENASE; ETFDH
			#231680	MULTIPLE ACYL-CoA DEHYDROGENASE DEFICIENCY; MADD	AR	Glutaric acidemia IIA, (3); Glutaric acidemia IIB, (3); Glutaric acidemia IIC, (3);
57	NEK1	4q33	#263520	SHORT-RIB THORACIC DYSPLASIA 6 WITH OR WITHOUT POLYDACTYLY; SRTD6	AR	Short-rib thoracic dysplasia 6 with or without polydactyly, (3);
			*604588	NEVER IN MITOSIS GENE A-RELATED KINASE 1; NEK1
58	HPGD	4q34-q35	#119900	DIGITAL CLUBBING, ISOLATED CONGENITAL	AD	Digital clubbing, isolated congenital, (3);
			#259100	HYPERTROPHIC OSTEOARTHROPATHY, PRIMARY, AUTOSOMAL RECESSIVE, 1; PHOAR1	AR	Hypertrophic osteoarthropathy, primary, autosomal recessive 1, (3); Cranioosteoarthropathy, (3);
			*601688	15-@HYDROXYPROSTAGLANDIN DEHYDROGENASE; HPGD
59	AGA	4q34.3	#208400	ASPARTYLGLUCOSAMINURIA; AGU	AR	Aspartylglucosaminuria, (3);
			*613228	ASPARTYLGLUCOSAMINIDASE; AGA
60	TENM3	4q35.1	*610083	ODZ, DROSOPHILA, HOMOLOG OF, 3; ODZ3
			#615145	MICROPHTHALMIA, ISOLATED, WITH COLOBOMA 9; MCOPCB9	AR	Microphthalmia, isolated, with coloboma 9, (3);
61	TRAPPC11	4q35.1	*614138	TRAFFICKING PROTEIN PARTICLE COMPLEX, SUBUNIT 11; TRAPPC11
			#615356	MUSCULAR DYSTROPHY, LIMB-GIRDLE, TYPE 2S; LGMD2S	AR	Muscular dystrophy, limb-girdle, type 2S, (3);
62	SLC25A4	4q35	*103220	SOLUTE CARRIER FAMILY 25 (MITOCHONDRIAL CARRIER, ADENINE NUCLEOTIDETRANSLOCATOR), MEMBER 4; SLC25A4
			#609283	PROGRESSIVE EXTERNAL OPHTHALMOPLEGIA WITH MITOCHONDRIAL DNA DELETIONS,AUTOSOMAL DOMINANT, 2; PEOA2	AD	Progressive external ophthalmoplegia with mitochondrial DNA deletions 3, (3);
			#615418	MITOCHONDRIAL DNA DEPLETION SYNDROME 12 (CARDIOMYOPATHIC TYPE); MTDPS12	AR	Mitochondrial DNA depletion syndrome 12 (cardiomyopathic type), (3);
63	CYP4V2	4q35.2	#210370	BIETTI CRYSTALLINE CORNEORETINAL DYSTROPHY	AR	Bietti crystalline corneoretinal dystrophy, (3);
			*608614	CYTOCHROME P450, FAMILY 4, SUBFAMILY V, POLYPEPTIDE 2

## Sheet: Part C. 44 genes with AD
C. Genes sorted by locations			1472 genes, and 552 OMIM genes (63 AR genes, 44 AD genes, 131 genes with disorders)
44 Autosomal Dominant OMIM genes
Order	Gene	Cytogenetic Loc	OMIM ID	OMIM Title	Inheritance	Disorders
1	PDE6B	4p16.3	#163500	NIGHT BLINDNESS, CONGENITAL STATIONARY, AUTOSOMAL DOMINANT 2; CSNBAD2	AD	Night blindness, congenital stationary, autosomal dominant 2, (3);
			*180072	PHOSPHODIESTERASE 6B, cGMP-SPECIFIC, ROD, BETA; PDE6B
			#613801	RETINITIS PIGMENTOSA 40; RP40	AR	Retinitis pigmentosa-40, (3);
2	TACC3	4p16.3	#109800	BLADDER CANCER	AD	{?Bladder cancer susceptibility}, (2); Bladder cancer, somatic, (3); {Bladder cancer, somatic}, (3);
			*605303	TRANSFORMING, ACIDIC, COILED-COIL-CONTAINING PROTEIN 3; TACC3TACC3/FGFR3 FUSION GENE, INCLUDED
3	FGFR3	4p16.3	#100800	ACHONDROPLASIA; ACH	AD	Achondroplasia, (3);
			#109800	BLADDER CANCER	AD	{?Bladder cancer susceptibility}, (2); Bladder cancer, somatic, (3); {Bladder cancer, somatic}, (3);
			#114500	COLORECTAL CANCER; CRC	AD	{Colorectal cancer}, (3); {Colonic adenoma recurrence, reduced risk of}, (3); Colorectal cancer, somatic, (3); {Colon cancer, susceptibility to}, (3); Colorectal cancer, (3); {Colorectal cancer, susceptibility to}, (3); Colon cancer, somatic, (3);
			*134934	FIBROBLAST GROWTH FACTOR RECEPTOR 3; FGFR3FGFR3/TACC3 FUSION GENE, INCLUDED
			#146000	HYPOCHONDROPLASIA; HCH	AD	Hypochondroplasia, (3);
			#149730	LACRIMOAURICULODENTODIGITAL SYNDROME; LADD	AD	LADD syndrome, (3);
			#162900	NEVUS, EPIDERMAL	AD	{Nevus sebaceous, somatic}, (3); Epidermal nevus, somatic, (3); Nevus, epidermal, somatic, (3);
			#187600	THANATOPHORIC DYSPLASIA, TYPE I; TD1	AD	Thanatophoric dysplasia, type I, (3);
			#187601	THANATOPHORIC DYSPLASIA, TYPE II; TD2	AD	Thanatophoric dysplasia, type II, (3);
			#273300	TESTICULAR GERM CELL TUMOR; TGCT		Male germ cell tumor (2); Testicular tumor, somatic, (3); Spermatocytic seminoma, somatic, (3); Germ cell tumors, (3);
			#602849	MUENKE SYNDROME; MNKES	AD	Muenke syndrome, (3);
			#603956	CERVICAL CANCER		Cervical cancer, somatic, (3);
			#610474	CAMPTODACTYLY, TALL STATURE, AND HEARING LOSS SYNDROME	AD	CATSHL syndrome, (3);
			#612247	CROUZON SYNDROME WITH ACANTHOSIS NIGRICANS; CAN		Crouzon syndrome with acanthosis nigricans, (3);
4	WHSC1	4p16.3	#194190	WOLF-HIRSCHHORN SYNDROME; WHS		Wolf-Hirschhorn syndrome (4);
			#601808	CHROMOSOME 18q DELETION SYNDROME	AD	Chromosome 18q deletion syndrome (4);
			*602952	WHS CANDIDATE 1 GENE; WHSC1
5	SH3BP2	4p16.3	#118400	CHERUBISM	AD	Cherubism, (3);
			*602104	SH3 DOMAIN-BINDING PROTEIN 2; SH3BP2
6	HTT	4p16.3	#143100	HUNTINGTON DISEASE; HD	AD	Huntington disease, (3);
			*613004	HUNTINGTIN; HTT
7	MSX1	4p16.2	#106600	TOOTH AGENESIS, SELECTIVE, 1; STHAG1	AD	Tooth agenesis, selective, 1, with or without orofacial cleft, (3);
			*142983	MUSCLE SEGMENT HOMEOBOX, DROSOPHILA, HOMOLOG OF, 1; MSX1
			#189500	WITKOP SYNDROME	AD	Ectodermal dysplasia 3, Witkop type, (3);
			#608874	OROFACIAL CLEFT 5; OFC5		Orofacial cleft 5, (3);
8	EVC	4p16	#193530	WEYERS ACROFACIAL DYSOSTOSIS; WAD	AD	Weyers acrodental dysostosis, (3);
			#225500	ELLIS-VAN CREVELD SYNDROME; EVC	AR	Ellis-van Creveld syndrome, (3);
			*604831	EVC GENE; EVC
9	WFS1	4p16.1	#116400	CATARACT 41; CTRCT41	AD	?Cataract 41, (3);
			#125853	DIABETES MELLITUS, NONINSULIN-DEPENDENT; NIDDM	AD	Diabetes mellitus, noninsulin-dependent, (3); {Diabetes mellitus, non-insulin-dependent, susceptibility to}, (3); {Diabetes mellitus, noninsulin-dependent}, (3); {Insulin resistance, susceptibility to}, (3); {Diabetes mellitus, type 2, susceptiblity to}, (3); {Diabetes mellitus, noninsulin-dependent, 2}, (3); {Hypertension, insulin resistance-related, susceptibility to}, (3); {Diabetes, susceptib…
			#222300	WOLFRAM SYNDROME 1; WFS1	AR	Wolfram syndrome, (3);
			#600965	DEAFNESS, AUTOSOMAL DOMINANT 6; DFNA6	AD	Deafness, autosomal dominant 6/14/38, (3);
			*606201	WFS1 GENE; WFS1
			#614296	WOLFRAM-LIKE SYNDROME, AUTOSOMAL DOMINANT; WFSL	AD	Wolfram-like syndrome, autosomal dominant, (3);
10	DRD5	4p16.1	126453	DOPAMINE RECEPTOR D5; DRD5		Dystonia, primary cervical (3);
			#143465	ATTENTION DEFICIT-HYPERACTIVITY DISORDER; ADHD	AD	{Attention deficit-hyperactivity disorder}, (2); {Attention deficit-hyperactivity disorder, susceptibility to}, (3); {Attention deficit-hyperactivity disorder}, (3);
			#606798	BLEPHAROSPASM, BENIGN ESSENTIAL		{Blepharospasm, primary benign}, (3);
11	PROM1	4p15.32	#603786	STARGARDT DISEASE 4; STGD4		Stargardt disease 4, (3); Stargardt disease 4 (2);
			*604365	PROMININ 1; PROM1
			#608051	MACULAR DYSTROPHY, RETINAL, 2; MCDR2	AD	Macular dystrophy, retinal, 2, (3);
			#612095	RETINITIS PIGMENTOSA 41; RP41	AR	Retinitis pigmentosa 41, (3);
			#612657	CONE-ROD DYSTROPHY 12; CORD12		Cone-rod dystrophy 12, (3);
12	RBPJ	4p15.2	*147183	RECOMBINATION SIGNAL-BINDING PROTEIN FOR IMMUNOGLOBULIN KAPPA J REGION;RBPJ
			#614814	ADAMS-OLIVER SYNDROME 3; AOS3	AD	Adams-Oliver syndrome 3, (3);
13	APBB2	4p13	#104300	ALZHEIMER DISEASE; AD	AD	{Alzheimer disease 9, late onset, susceptibility to}, (2); {Alzheimer disease, late-onset}, (3); Alzheimer disease 8, (2); Alzheimer disease 1, familial, (3); {Alzheimer disease, susceptibility to}, (3); Alzheimer disease-10, (2); {Alzheimer disease, pathogenesis, association with}, (3); Alzheimer disease 6, (2); {Alzheimer disease, late-onset, susceptibility to}, (3); Alzheimer disease-5, (2);
			*602710	AMYLOID BETA A4 PRECURSOR PROTEIN-BINDING, FAMILY B, MEMBER 2; APBB2
14	PHOX2B	4p12	#209880	CENTRAL HYPOVENTILATION SYNDROME, CONGENITAL; CCHS	AD	Central hypoventilation syndrome, congenital, (3); Central hypoventilation syndrome, congenital, with or without Hirschsprung disease, (3); Central hypoventilation syndrome, (3); Haddad syndrome, (3);
			*603851	PAIRED-LIKE HOMEOBOX 2B; PHOX2B
			#613013	NEUROBLASTOMA, SUSCEPTIBILITY TO, 2; NBLST2NEUROBLASTOMA WITH HIRSCHSPRUNG DISEASE, INCLUDED		Neuroblastoma with Hirschsprung disease, (3); {Neuroblastoma, susceptibility to, 2}, (3);
15	CHIC2	4q11	#601626	LEUKEMIA, ACUTE MYELOID; AML	AD	{Leukemia, acute myeloid}, (3); Leukemia, acute myeloid, reduced survival in, (3); {Leukemia, acute myeloid, susceptibility to}, (3); Leukemia, acute myelogenous, (3); Leukemia, acute myeloid, somatic, (3); Leukemia, acute myeloid, (3); Myeloid leukemia, acute, M4/M4Eo subtype, somatic, (1); Leukemia, acute myeloid, (1);
			*604332	CYSTEINE-RICH HYDROPHOBIC DOMAIN 2; CHIC2
16	PDGFRA	4q12	*173490	PLATELET-DERIVED GROWTH FACTOR RECEPTOR, ALPHA; PDGFRA
			#606764	GASTROINTESTINAL STROMAL TUMOR; GIST	AD	Gastrointestinal stromal tumor, somatic, (3); Gastrointestinal stromal tumor, (3); Gastrointestinal stromal tumor, familial, (3);
			#607685	HYPEREOSINOPHILIC SYNDROME, IDIOPATHIC; HES		Hypereosinophilic syndrome, idiopathic, resistant to imatinib, (3);
17	KIT	4q12	154800	MAST CELL DISEASE	AD	Mast cell disease, (3);
			*164920	V-KIT HARDY-ZUCKERMAN 4 FELINE SARCOMA VIRAL ONCOGENE HOMOLOG; KIT
			#172800	PIEBALD TRAIT; PBT	AD	Piebaldism, (3);
			#273300	TESTICULAR GERM CELL TUMOR; TGCT		Male germ cell tumor (2); Testicular tumor, somatic, (3); Spermatocytic seminoma, somatic, (3); Germ cell tumors, (3);
			#601626	LEUKEMIA, ACUTE MYELOID; AML	AD	{Leukemia, acute myeloid}, (3); Leukemia, acute myeloid, reduced survival in, (3); {Leukemia, acute myeloid, susceptibility to}, (3); Leukemia, acute myelogenous, (3); Leukemia, acute myeloid, somatic, (3); Leukemia, acute myeloid, (3); Myeloid leukemia, acute, M4/M4Eo subtype, somatic, (1); Leukemia, acute myeloid, (1);
			#606764	GASTROINTESTINAL STROMAL TUMOR; GIST	AD	Gastrointestinal stromal tumor, somatic, (3); Gastrointestinal stromal tumor, (3); Gastrointestinal stromal tumor, familial, (3);
18	KDR	4q11-q12	*191306	KINASE INSERT DOMAIN RECEPTOR; KDR
			#602089	HEMANGIOMA, CAPILLARY INFANTILE	AD	{Hemangioma, capillary infantile, susceptibility to}, (3); Hemangioma, capillary infantile, somatic, (3);
19	SRP72	4q11	*602122	SIGNAL RECOGNITION PARTICLE, 72-KD; SRP72
			#614675	BONE MARROW FAILURE, FAMILIAL; BMFF	AD	Bone marrow failure, familial, (3);
20	GNRHR	4q21.2	*138850	GONADOTROPIN-RELEASING HORMONE RECEPTOR; GNRHR
			#146110	HYPOGONADOTROPIC HYPOGONADISM 7 WITH OR WITHOUT ANOSMIA; HH7	AD	Hypogonadotropic hypogonadism 7 with or without anosmia, (3);
			#228300	FERTILE EUNUCH SYNDROME	AR	Fertile eunuch syndrome, (3);
21	MUC7	4q13.3	*158375	MUCIN 7, SALIVARY; MUC7
			#600807	ASTHMA, SUSCEPTIBILITY TO	AD	{Asthma, nocturnal, susceptibility to}, (3); {Asthma, diminished response to antileukotriene treatment in}, (3); {Asthma}, (3); {Asthma, susceptibility to}, (3); {Asthma, susceptibility to}, (2); {Asthma, protection against}, (3);
22	ENAM	4q13.3	#104500	AMELOGENESIS IMPERFECTA, TYPE IB; AI1B	AD	Amelogenesis imperfecta, type IB, (3);
			#204650	AMELOGENESIS IMPERFECTA, TYPE IC; AI1C	AR	Amelogenesis imperfecta, type IC, (3);
			*606585	ENAMELIN; ENAM
23	ALB	4q13.3	103600	ALBUMIN; ALBDYSALBUMINEMIC HYPERTHYROXINEMIA, INCLUDED		[Dysalbuminemic hyperthyroxinemia] (3); Analbuminemia (3);
			%194470	ZINC, ELEVATED PLASMA	AD	[Dysalbuminemic hyperzincemia], (1);
24	AFP	4q13.3	104150	ALPHA-FETOPROTEIN; AFPALPHA-FETOPROTEIN, HEREDITARY PERSISTENCE OF, INCLUDED; HPAFP, INCLUDED	AR AD	[Hereditary persistence of alpha-fetoprotein] (3); [AFP deficiency, congenital] (1);
25	COQ2	4q21.23	#146500	MULTIPLE SYSTEM ATROPHY 1, SUSCEPTIBILITY TO; MSA1	AR AD	{Multiple system atrophy, susceptibility to}, (3);
			#607426	COENZYME Q10 DEFICIENCY, PRIMARY, 1; COQ10D1	AR	Coenzyme Q10 deficiency, primary, 1, (3);
			*609825	COQ2, S. CEREVISIAE, HOMOLOG OF; COQ2
26	DSPP	4q21.3	#125420	DENTIN DYSPLASIA, TYPE II	AD	Dentin dysplasia, type II, (3);
			*125485	DENTIN SIALOPHOSPHOPROTEIN; DSPPDENTIN PHOSPHOPROTEIN, INCLUDED; DPP, INCLUDED
			#125490	DENTINOGENESIS IMPERFECTA 1; DGI1	AD	Dentinogenesis imperfecta, Shields type II, (3);
			#125500	DENTINOGENESIS IMPERFECTA, SHIELDS TYPE III	AD	Dentinogenesis imperfecta, Shields type III, (3);
			#605594	DEAFNESS, AUTOSOMAL DOMINANT 39, WITH DENTINOGENESIS IMPERFECTA 1	AD	Deafness, autosomal dominant 36, with dentinogenesis, (3);
27	SNCA	4q21	#127750	DEMENTIA, LEWY BODY; DLB	AD	Dementia, Lewy body, (3); {Lewy body dementia, susceptibility to}, (3);
			*163890	SYNUCLEIN, ALPHA; SNCA
			#168601	PARKINSON DISEASE 1, AUTOSOMAL DOMINANT; PARK1PARKINSON DISEASE 1, AUTOSOMAL DOMINANT LEWY BODY		Parkinson disease 1, (3);
			#605543	PARKINSON DISEASE 4, AUTOSOMAL DOMINANT; PARK4	AD	Parkinson disease 4, (3);
28	SMARCAD1	4q22-q23	#136000	ADERMATOGLYPHIA; ADERM	AD	Adermatoglyphia, (3);
			*612761	SWI/SNF-RELATED, MATRIX-ASSOCIATED ACTIN-DEPENDENT REGULATOR OF CHROMATIN,SUBFAMILY A, DEAD/H BOX-CONTAINING, 1; SMARCAD1
29	BMPR1B	4q22-q24	#112600	BRACHYDACTYLY, TYPE A2; BDA2	AD	Brachydactyly, type A2, (3);
			*603248	BONE MORPHOGENETIC PROTEIN RECEPTOR, TYPE IB; BMPR1B
			#609441	CHONDRODYSPLASIA, ACROMESOMELIC, WITH GENITAL ANOMALIES	AR	Chrondrodysplasia, acromesomelic, with genital anomalies, (3);
30	BANK1	4q24	#152700	SYSTEMIC LUPUS ERYTHEMATOSUS; SLEEXCESS LYMPHOCYTE LOW MOLECULAR WEIGHT DNA, INCLUDED	AD	{Systemic lupus erythematosus, association with}, (3); {Systemic lupus erythematosus, susceptibility to}, (3); {Systemic lupus erythematosus susceptibility to}, (3); ?Systemic lupus erythematosus, susceptibility to or protection against}, (2);
			*610292	B-CELL SCAFFOLD PROTEIN WITH ANKYRIN REPEATS 1; BANK1
31	CFI	4q25	*217030	COMPLEMENT FACTOR I; CFI
			#610984	COMPLEMENT FACTOR I DEFICIENCY; CFID	AR	Complement factor I deficiency, (3);
			#612923	HEMOLYTIC UREMIC SYNDROME, ATYPICAL, SUSCEPTIBILITY TO, 3; AHUS3	AD	{Hemolytic uremic syndrome, atypical, susceptibility to, 3}, (3);
			#615439	MACULAR DEGENERATION, AGE-RELATED, 13; ARMD13	AD	{Macular degeneration, age-related, 13, susceptibility to}, (3);
32	PITX2	4q25	#137600	IRIDOGONIODYSGENESIS, TYPE 2; IRID2	AD	Iridogoniodysgenesis, type 2, (3);
			#180500	AXENFELD-RIEGER SYNDROME, TYPE 1; RIEG1	AD	Axenfeld-Rieger syndrome, type 1, (3);
			#180550	RING DERMOID OF CORNEA; RDC	AD	Ring dermoid of cornea, (3);
			*601542	PAIRED-LIKE HOMEODOMAIN TRANSCRIPTION FACTOR 2; PITX2
			#604229	PETERS ANOMALY		Peters anomaly, (3);
33	ANK2	4q25-q27	*106410	ANKYRIN 2; ANK2
			#600919	CARDIAC ARRHYTHMIA, ANKYRIN-B-RELATED	AD	Long QT syndrome 4, (3); Cardiac arrhythmia, ankyrin-B-related, (3);
34	MYOZ2	4q26-q27	*605602	MYOZENIN 2; MYOZ2
			#613838	CARDIOMYOPATHY, FAMILIAL HYPERTROPHIC, 16; CMH16	AD	Cardiomyopathy, familial hypertrophic, 16, (3);
35	ANXA5	4q27	*131230	ANNEXIN A5; ANXA5
			#614391	PREGNANCY LOSS, RECURRENT, SUSCEPTIBILITY TO, 3; RPRGL3	AD	{Pregnancy loss, recurrent, susceptibility to, 3}, (3);
36	EDNRA	4q31.22	*131243	ENDOTHELIN RECEPTOR, TYPE A; EDNRA
			%157300	MIGRAINE WITH OR WITHOUT AURA, SUSCEPTIBILITY TO, 1	AD	{Migraine, susceptibility to}, (3); {Migraine without aura, susceptibility to}, (3); {Migraine with or without aura, susceptibility to, 1} (2); Migraine, resistance to, (3);
37	NR3C2	4q31.1	#177735	PSEUDOHYPOALDOSTERONISM, TYPE I, AUTOSOMAL DOMINANT; PHA1A	AD	Pseudohypoaldosteronism type I, autosomal dominant, (3);
			*600983	NUCLEAR RECEPTOR SUBFAMILY 3, GROUP C, MEMBER 2; NR3C2
			#605115	HYPERTENSION, EARLY-ONSET, AUTOSOMAL DOMINANT, WITH SEVERE EXACERBATIONIN PREGNANCY		Hypertension, early-onset, autosomal dominant, with exacerbation in pregnancy, (3);
38	TLR2	4q32	#114500	COLORECTAL CANCER; CRC	AD	{Colorectal cancer}, (3); {Colonic adenoma recurrence, reduced risk of}, (3); Colorectal cancer, somatic, (3); {Colon cancer, susceptibility to}, (3); Colorectal cancer, (3); {Colorectal cancer, susceptibility to}, (3); Colon cancer, somatic, (3);
			#246300	LEPROSY, SUSCEPTIBILITY TO, 3; LPRS3	AD	{Leprosy, susceptibility to}, (3);
			*603028	TOLL-LIKE RECEPTOR 2; TLR2
			#607948	MYCOBACTERIUM TUBERCULOSIS, SUSCEPTIBILITY TOMYCOBACTERIUM TUBERCULOSIS, PROTECTION AGAINST, INCLUDED		{Mycobacterium tuberculosis, susceptibility to}, (3); {Mycobacterium tuberculosis, protection against}, (3); {Mycobacterium tuberculosis infection, protection against}, (3); {Tuberculosis, susceptibility to}, (3); {Tuberculosis, protection against}, (3); {Mycobacterium tuberculosis, susceptibility to infection by}, (3);
39	FGA	4q28	#105200	AMYLOIDOSIS, FAMILIAL VISCERAL	AD	Amyloidosis, renal, (3); Amyloidosis, hereditary renal, (3); Amyloidosis, 3 or more types, (3);
			134820	FIBRINOGEN, A ALPHA POLYPEPTIDE; FGA		Dysfibrinogenemia, alpha type, causing recurrent thrombosis (3); Dysfibrinogenemia, alpha type, causing bleeding diathesis (3);
			#202400	AFIBRINOGENEMIA, CONGENITALHYPOFIBRINOGENEMIA, CONGENITAL, INCLUDED	AR	Afibrinogenemia, congenital, (3);
40	TLL1	4q32-q33	*606742	TOLLOID-LIKE 1; TLL1
			#613087	ATRIAL SEPTAL DEFECT 6; ASD6	AD	Atrial septal defect 6, (3);
41	HPGD	4q34-q35	#119900	DIGITAL CLUBBING, ISOLATED CONGENITAL	AD	Digital clubbing, isolated congenital, (3);
			#259100	HYPERTROPHIC OSTEOARTHROPATHY, PRIMARY, AUTOSOMAL RECESSIVE, 1; PHOAR1	AR	Hypertrophic osteoarthropathy, primary, autosomal recessive 1, (3); Cranioosteoarthropathy, (3);
			*601688	15-@HYDROXYPROSTAGLANDIN DEHYDROGENASE; HPGD
42	PRIMPOL	4q35.1	#615420	MYOPIA 22, AUTOSOMAL DOMINANT; MYP22	AD	Myopia 22, autosomal dominant, (3);
			*615421	COILED-COIL DOMAIN CONTAINING 111; CCDC111
43	SLC25A4	4q35	*103220	SOLUTE CARRIER FAMILY 25 (MITOCHONDRIAL CARRIER, ADENINE NUCLEOTIDETRANSLOCATOR), MEMBER 4; SLC25A4
			#609283	PROGRESSIVE EXTERNAL OPHTHALMOPLEGIA WITH MITOCHONDRIAL DNA DELETIONS,AUTOSOMAL DOMINANT, 2; PEOA2	AD	Progressive external ophthalmoplegia with mitochondrial DNA deletions 3, (3);
			#615418	MITOCHONDRIAL DNA DEPLETION SYNDROME 12 (CARDIOMYOPATHIC TYPE); MTDPS12	AR	Mitochondrial DNA depletion syndrome 12 (cardiomyopathic type), (3);
44	DUX4	4q35	#158900	FACIOSCAPULOHUMERAL MUSCULAR DYSTROPHY 1; FSHD1	AD	Facioscapulohumeral muscular dystrophy 1 (4);
			*606009	DOUBLE HOMEOBOX PROTEIN 4; DUX4D4Z4 MACROSATELLITE REPEAT, INCLUDED
